# Supplementary material for: A software tool for the input and management of phenotypic data using personal digital assistants and other mobile devices
Source: Plant Methods. 2015 Apr 7;11:25. doi: 10.1186/s13007-015-0069-3 (PMC4393613; doi:10.1186/s13007-015-0069-3)
Supplement: Additional file 3: — PDA-Software. This archive contains the software to be installed on the personal digital assistant (PDA) including configuration files and installation instructions. [file 13007_2015_69_MOESM3_ESM.zip]

Archive with 6 entries (5 files):
- PDA-Software/
- PDA-Software/INSTALL
- PDA-Software/MobilePhenotpying_CE_2010.CAB
- PDA-Software/MobilePhenotyper2010.zip
- PDA-Software/StartUp.inf_de
- PDA-Software/StartUp.inf_en
