# Supplementary material for: A software tool for the input and management of phenotypic data using personal digital assistants and other mobile devices
Source: Plant Methods. 2015 Apr 7;11:25. doi: 10.1186/s13007-015-0069-3 (PMC4393613; doi:10.1186/s13007-015-0069-3)
Supplement: Additional file 3: — PDA-Software. This archive contains the software to be installed on the personal digital assistant (PDA) including configuration files and installation instructions. [file 13007_2015_69_MOESM3_ESM.zip › PDA-Software/INSTALL]

Installation of the application for collecting phenotyping (and other) data on a personal digital assistant (PDA)
=================================================================================================================

- .NET 3.5 libraries (if not already installed on your PDA):
	+ download the installation package from http://www.microsoft.com/en-us/download/details.aspx?id=65 to a PC
	+ connect your PDA to the PC and run the installer
	+ the .NET compact framework will be installed both on the PC and on the connected PDA

- Phenotyper software:
	+ unpack the zip archive MobilePhenotyper2010.zip
	+ copy the installation package MobilePhenotyping_CE_2010.cab (included in MobilePhenotyper2010.zip) to the PDA
	+ start installation by double click on the package
	+ specify name and installation directory
	
- Enable English or German user interface:
	+ StartUp.inf (on Windows CE):
		# file to restore system settings after reset
		# if your operating system on the PDA can only be set to one language, there is a possibility to configure language settings by copying a special StartUp.inf file to the PDA (Flash Disk\Startup). For English use StartUp.inf_en for German use StartUp.inf_de, change the name to StartUp.inf and replace the existing StartUp.inf file.
	+ MobilePhenotyping.resources.dll (included in MobilePhenotyper2010.zip):
		# this file has to be copied to the de-DE directory in the installation directory on the PDA (replacing the existing *.resources.dll file)
