# Supplementary material for: A software tool for the input and management of phenotypic data using personal digital assistants and other mobile devices
Source: Plant Methods. 2015 Apr 7;11:25. doi: 10.1186/s13007-015-0069-3 (PMC4393613; doi:10.1186/s13007-015-0069-3)
Supplement: Additional file 3: — PDA-Software. This archive contains the software to be installed on the personal digital assistant (PDA) including configuration files and installation instructions. [file 13007_2015_69_MOESM3_ESM.zip › PDA-Software/StartUp.inf_de]

// WinCE
// Ver 1.0.5  Build:2010.02.18 Copyright 2009 M3Mobile, Inc. All Right reserved.
// /H -> Execute after Hardware Reset /S -> Execute on every reset (Hardware and Software)
// putting ';' or '/' will disable the command.
// each command will be executed in regular order.
// it means that user needs to use and organize the commannds below appropriately according to the requirments.
// For example,
// If user wants to copy, move and copy again a certain file, and giving 2 secdons of sleep time between each command,
// the order of commands should be something like this.
// Copyfile = *******
// sleep = 2000
// Movefile = *******
// sleep = 2000
// Copyfile = *******  

//These are the commands that you can use.
RegSetValue=/h dword  [HKEY_CURRENT_USER\ControlPanel\Pen]DblTapDist:   15
RegSetValue=/h dword  [HKEY_CURRENT_USER\ControlPanel\Pen]DblTapTime:   768

//Language and locale settings
RegSetValue=/s dword [HKEY_LOCAL_MACHINE\nls]DefaultLCID: 1031
RegSetValue=/s dword [HKEY_LOCAL_MACHINE\nls\overrides]LCID: 1031
RegSetValue=/s dword [HKEY_LOCAL_MACHINE\MUI]SysLang: 1031
RegSetValue=/s dword [HKEY_LOCAL_MACHINE\MUI]Enable: 1
RegSetValue=/s dword [HKEY_CURRENT_USER\MUI]CurLang: 1031

//Device name
RegSetValue=/s string [HKEY_LOCAL_MACHINE\Ident]Name: MyDevice

//CopyFile = [execute type] [path to original file] [path to copy]
;copyFile=/H "\Flash Disk\PocketMine.exe" "\My Documents\PocketMine.exe"
;copyFile=/S "\Flash Disk\mouse.exe" "\My Documents\mouse.exe"
;CopyFile=/S "\Flash Disk\ResInfo.exe" "\My Documents\ResInfo.exe"

//MoveFile = [execute type] [path to original file] [path to move]
;MoveFile=/s "\Flash Disk\a.exe" "\My Documents\b.exe"
;MoveFile=/h "\Flash Disk\c.exe" "\My Documents\d.exe"

//DeleteFile = [execute type] [path to the file to delete]
;DeleteFile=/H "\Windows\Desktop\Internet Explorer.lnk"
;deletefile=/s "\Windows\Desktop\Remote Desktop Connection.lnk"
;DeleteFile=/s "\Windows\Desktop\Media Player.lnk"
;DeleteFile=/s "\Windows\Desktop\*.lnk"

//CreateFolder= [execute type] [path to the folder to create]
;CreateFolder=/h "\My Documents\hardreset"
;CreateFolder=/s "\My Documents\softreset"

//ShortCut= [execute type] [path to original file] [path to the quick link]
;ShortCut=/s "\Flash Disk\xPIMS\InfoBox.exe" "\Windows\Desktop\InfoBox.lnk"
;ShortCut=/h "\Flash Disk\xPIMS\SmartMemo.exe" " \Windows\Desktop\SmartMemo.lnk "

//RegSetValue= [execute type] [data type (string, dword)] [[path]  : value]
;RegSetValue=/s string [HKEY_CURRENT_USER\MCSetting\Scanner]test    :"test"
;RegSetValue=/s dword  [HKEY_CURRENT_USER\MCSetting\Scanner]intTest :   68
;RegSetValue=/H string [HKEY_CURRENT_USER\MCSetting\Scanner]test_H   : "test2_H"
;RegSetValue=/h dword  [HKEY_CURRENT_USER\MCSetting\Scanner]intTest_H:   682

//DllRegisterServer= [execute type] [path to the file to register]
;DllRegisterServer =/h "\Flash Disk\NumKeybd.dll"

//DllRegisterServer= [execute type] [path to the file to unregister]
;DllUnregisterServer =/h "\Flash Disk\NumKeybd.dll"

//RunExe =[execute type] [path to the file to execute] [argements]
;RunExe =/s "\Flash Disk\mouse.exe"
;RunExe =/s "\Windows\wceload.exe" "/noaskdest /delete 0 /noui "\Flash Disk\TelnetForce.arm.CAB""
