# Supplementary material for: A software tool for the input and management of phenotypic data using personal digital assistants and other mobile devices
Source: Plant Methods. 2015 Apr 7;11:25. doi: 10.1186/s13007-015-0069-3 (PMC4393613; doi:10.1186/s13007-015-0069-3)
Supplement: Additional file 4: — Phenotyping Scheme Composer. This archive contains a dump file for the S-DB, a WAR file for installing the web application for generating phenotyping schemes, an encrypting tool, and installation instructions. [file 13007_2015_69_MOESM4_ESM.zip]

Archive with 5 entries (4 files):
- PhenotypingSchemeComposer/
- PhenotypingSchemeComposer/Encrypter.jar
- PhenotypingSchemeComposer/INSTALL
- PhenotypingSchemeComposer/PhenotypingSchemeComposer.sql
- PhenotypingSchemeComposer/TestProgramComposer.war
