# Supplementary material for: A software tool for the input and management of phenotypic data using personal digital assistants and other mobile devices
Source: Plant Methods. 2015 Apr 7;11:25. doi: 10.1186/s13007-015-0069-3 (PMC4393613; doi:10.1186/s13007-015-0069-3)
Supplement: Additional file 4: — Phenotyping Scheme Composer. This archive contains a dump file for the S-DB, a WAR file for installing the web application for generating phenotyping schemes, an encrypting tool, and installation instructions. [file 13007_2015_69_MOESM4_ESM.zip › PhenotypingSchemeComposer/PhenotypingSchemeComposer.sql]

CREATE DATABASE  IF NOT EXISTS `PhenotypingSchemeComposer` /*!40100 DEFAULT CHARACTER SET latin1 */;
USE `PhenotypingSchemeComposer`;
-- MySQL dump 10.13  Distrib 5.6.13, for Win32 (x86)
--
-- Host: 127.0.0.1    Database: PhenotypingSchemeComposer
-- ------------------------------------------------------
-- Server version	5.6.17

/*!40101 SET @OLD_CHARACTER_SET_CLIENT=@@CHARACTER_SET_CLIENT */;
/*!40101 SET @OLD_CHARACTER_SET_RESULTS=@@CHARACTER_SET_RESULTS */;
/*!40101 SET @OLD_COLLATION_CONNECTION=@@COLLATION_CONNECTION */;
/*!40101 SET NAMES utf8 */;
/*!40103 SET @OLD_TIME_ZONE=@@TIME_ZONE */;
/*!40103 SET TIME_ZONE='+00:00' */;
/*!40014 SET @OLD_UNIQUE_CHECKS=@@UNIQUE_CHECKS, UNIQUE_CHECKS=0 */;
/*!40014 SET @OLD_FOREIGN_KEY_CHECKS=@@FOREIGN_KEY_CHECKS, FOREIGN_KEY_CHECKS=0 */;
/*!40101 SET @OLD_SQL_MODE=@@SQL_MODE, SQL_MODE='NO_AUTO_VALUE_ON_ZERO' */;
/*!40111 SET @OLD_SQL_NOTES=@@SQL_NOTES, SQL_NOTES=0 */;

--
-- Table structure for table `aros_acos`
--

DROP TABLE IF EXISTS `aros_acos`;
/*!40101 SET @saved_cs_client     = @@character_set_client */;
/*!40101 SET character_set_client = utf8 */;
CREATE TABLE `aros_acos` (
  `id` int(10) NOT NULL AUTO_INCREMENT,
  `aro_id` int(10) NOT NULL,
  `aco_id` int(10) NOT NULL,
  `_create` varchar(2) NOT NULL DEFAULT '0',
  `_read` varchar(2) NOT NULL DEFAULT '0',
  `_update` varchar(2) NOT NULL DEFAULT '0',
  `_delete` varchar(2) NOT NULL DEFAULT '0',
  PRIMARY KEY (`id`),
  UNIQUE KEY `ARO_ACO_KEY` (`aro_id`,`aco_id`)
) ENGINE=InnoDB DEFAULT CHARSET=latin1;
/*!40101 SET character_set_client = @saved_cs_client */;

--
-- Dumping data for table `aros_acos`
--

LOCK TABLES `aros_acos` WRITE;
/*!40000 ALTER TABLE `aros_acos` DISABLE KEYS */;
/*!40000 ALTER TABLE `aros_acos` ENABLE KEYS */;
UNLOCK TABLES;

--
-- Table structure for table `i18n`
--

DROP TABLE IF EXISTS `i18n`;
/*!40101 SET @saved_cs_client     = @@character_set_client */;
/*!40101 SET character_set_client = utf8 */;
CREATE TABLE `i18n` (
  `id` int(10) NOT NULL AUTO_INCREMENT,
  `locale` varchar(6) NOT NULL,
  `model` varchar(255) NOT NULL,
  `foreign_key` int(10) NOT NULL,
  `field` varchar(255) NOT NULL,
  `content` text,
  PRIMARY KEY (`id`),
  KEY `locale` (`locale`),
  KEY `model` (`model`),
  KEY `row_id` (`foreign_key`),
  KEY `field` (`field`)
) ENGINE=InnoDB AUTO_INCREMENT=11 DEFAULT CHARSET=latin1;
/*!40101 SET character_set_client = @saved_cs_client */;

--
-- Dumping data for table `i18n`
--

LOCK TABLES `i18n` WRITE;
/*!40000 ALTER TABLE `i18n` DISABLE KEYS */;
INSERT INTO `i18n` VALUES (1,'de_de','Keyword',1,'name','Praesentation'),(2,'de_de','Keyword',2,'name','DFG'),(3,'de_de','Keyword',3,'name','Empfehlung'),(4,'de_de','Keyword',4,'name','2009'),(5,'de_de','Keyword',7,'name','Bugfix-Release'),(6,'de_de','Keyword',8,'name','Software'),(7,'en_us','Keyword',9,'name','Software'),(8,'en_us','Keyword',10,'name','Testfile'),(9,'de_de','Keyword',11,'name','Testfile'),(10,'en_us','Keyword',12,'name','Anleitung/How to');
/*!40000 ALTER TABLE `i18n` ENABLE KEYS */;
UNLOCK TABLES;

--
-- Table structure for table `image`
--

DROP TABLE IF EXISTS `image`;
/*!40101 SET @saved_cs_client     = @@character_set_client */;
/*!40101 SET character_set_client = utf8 */;
CREATE TABLE `image` (
  `image_id` smallint(6) NOT NULL AUTO_INCREMENT,
  `file_name` varchar(45) NOT NULL,
  `value_id` smallint(6) NOT NULL,
  `copyright` varchar(45) DEFAULT NULL,
  PRIMARY KEY (`image_id`),
  KEY `image_fk1` (`value_id`),
  CONSTRAINT `image_fk1` FOREIGN KEY (`value_id`) REFERENCES `test_mpiscore_values` (`ValueID`) ON DELETE NO ACTION ON UPDATE NO ACTION
) ENGINE=InnoDB AUTO_INCREMENT=6 DEFAULT CHARSET=latin1;
/*!40101 SET character_set_client = @saved_cs_client */;

--
-- Temporary table structure for view `people`
--

DROP TABLE IF EXISTS `people`;
/*!50001 DROP VIEW IF EXISTS `people`*/;
SET @saved_cs_client     = @@character_set_client;
SET character_set_client = utf8;
/*!50001 CREATE TABLE `people` (
  `id` tinyint NOT NULL,
  `username` tinyint NOT NULL,
  `name` tinyint NOT NULL,
  `location_id` tinyint NOT NULL,
  `password` tinyint NOT NULL,
  `lastname` tinyint NOT NULL,
  `allowlogin` tinyint NOT NULL,
  `role` tinyint NOT NULL
) ENGINE=MyISAM */;
SET character_set_client = @saved_cs_client;

--
-- Table structure for table `project`
--

DROP TABLE IF EXISTS `project`;
/*!40101 SET @saved_cs_client     = @@character_set_client */;
/*!40101 SET character_set_client = utf8 */;
CREATE TABLE `project` (
  `project_id` smallint(6) NOT NULL AUTO_INCREMENT,
  `name` varchar(45) NOT NULL,
  PRIMARY KEY (`project_id`)
) ENGINE=InnoDB AUTO_INCREMENT=2 DEFAULT CHARSET=latin1;
/*!40101 SET character_set_client = @saved_cs_client */;

--
-- Table structure for table `project_entity`
--

DROP TABLE IF EXISTS `project_entity`;
/*!40101 SET @saved_cs_client     = @@character_set_client */;
/*!40101 SET character_set_client = utf8 */;
CREATE TABLE `project_entity` (
  `project_entity_id` smallint(6) NOT NULL AUTO_INCREMENT,
  `entity_id` smallint(6) NOT NULL,
  `project_id` smallint(6) NOT NULL,
  PRIMARY KEY (`project_entity_id`),
  KEY `project_entity_fk1` (`entity_id`),
  KEY `project_entity_fk2` (`project_id`),
  CONSTRAINT `project_entity_fk1` FOREIGN KEY (`entity_id`) REFERENCES `test_mpiscore_entities` (`OrganID`),
  CONSTRAINT `project_entity_fk2` FOREIGN KEY (`project_id`) REFERENCES `project` (`project_id`)
) ENGINE=InnoDB AUTO_INCREMENT=89 DEFAULT CHARSET=latin1;
/*!40101 SET character_set_client = @saved_cs_client */;

--
-- Table structure for table `project_value`
--

DROP TABLE IF EXISTS `project_value`;
/*!40101 SET @saved_cs_client     = @@character_set_client */;
/*!40101 SET character_set_client = utf8 */;
CREATE TABLE `project_value` (
  `project_value_id` smallint(6) NOT NULL AUTO_INCREMENT,
  `project_id` smallint(6) NOT NULL,
  `value_id` smallint(6) NOT NULL,
  PRIMARY KEY (`project_value_id`),
  KEY `project_value_fk1` (`value_id`),
  KEY `project_value_fk2` (`project_id`),
  CONSTRAINT `project_value_fk1` FOREIGN KEY (`value_id`) REFERENCES `test_mpiscore_values` (`ValueID`),
  CONSTRAINT `project_value_fk2` FOREIGN KEY (`project_id`) REFERENCES `project` (`project_id`)
) ENGINE=InnoDB AUTO_INCREMENT=494 DEFAULT CHARSET=latin1;
/*!40101 SET character_set_client = @saved_cs_client */;

--
-- Table structure for table `test_mpiscore_entities`
--

DROP TABLE IF EXISTS `test_mpiscore_entities`;
/*!40101 SET @saved_cs_client     = @@character_set_client */;
/*!40101 SET character_set_client = utf8 */;
CREATE TABLE `test_mpiscore_entities` (
  `OrganID` smallint(6) NOT NULL AUTO_INCREMENT,
  `Parameter` varchar(50) DEFAULT NULL,
  `Parameter_dt` varchar(50) DEFAULT NULL,
  `PO_id` varchar(50) DEFAULT NULL,
  `definition` varchar(300) DEFAULT NULL,
  PRIMARY KEY (`OrganID`)
) ENGINE=InnoDB AUTO_INCREMENT=816 DEFAULT CHARSET=latin1;
/*!40101 SET character_set_client = @saved_cs_client */;

--
-- Dumping data for table `test_mpiscore_entities`
--

LOCK TABLES `test_mpiscore_entities` WRITE;
/*!40000 ALTER TABLE `test_mpiscore_entities` DISABLE KEYS */;
INSERT INTO `test_mpiscore_entities` VALUES (1,'cotyledon','Keimblaetter','PO:0020030','\"A leaf or leaves formed at the first node of a sporophyte.\" [APWeb:Glossary, GR:pj]\r'),(2,'rosette','Rosette','none','\r'),(3,'rosette leaf','Rosettenblaetter','PO:0000014','\"One of multiple leaves borne in a rosette - a group of leaves, generally borne at the base of the plant, that are separated by very short internodes.\" [TAIR:ki]\r'),(4,'petiole','Blattstiel','PO:0020038','\"The stalk of a leaf.\" [APWeb:Glossary, GR:pj]\r'),(5,'stem','Sprossachse','PO:0009047','\"The axial system of plants that bears leaves and buds.\n\" [APWeb:Glossary]\r'),(6,'cauline leaf','Hochblatt','PO:0000013','\"Leaf or pairs/whorls of leaves borne on the stem. \" [TAIR:ki]\r'),(7,'flower','Bluete','PO:0009046','\"A heterosporangiate strobilus, typically consisting of androecium, gynoecium, usually surrounded by a perianth and borne on an axis or receptacle.\" [APWeb:Glossary, GR:pj]\r'),(8,'petals','Kronblatt','PO:0009032','\"A member of the corolla, the inner whorl of non-fertile parts surrounding the fertile organs of a flower, usually soft and colored conspicuously.\" [APWeb:Glossary]\r'),(9,'sepals','Kelchblatt','PO:0009031','\"A member of the (usually green) outer whorl of non-fertile parts surrounding the fertile organs of a flower.\" [APWeb:Glossary]\r'),(10,'silique','Schote','none','\r'),(11,'seed','Samen','PO:0009010','\"A propagating organ formed in the reproductive cycle of gymnosperms and angiosperms, derived from the ovule and enclosing an embryo.\" [APWeb:Glossary, GR:pj]\r'),(12,'tuber','Knolle','PO:0004543','\"Swollen storage shoot with determinate growth.\" [POC:curators]\r'),(13,'germination','Auflauf','','\r'),(14,'cover','Deckungsgrad','','\r'),(15,'fruit','Frucht','PO:0009001','\"The seed-bearing structure in angiosperms, formed from the ovary after flowering.\" [Poc:curators, APWeb:Glossary]\r'),(16,'primary shoot','Hauptachse','PO:0006341','\"The shoot developing from the embryonic shoot apical meristem.\" [UMSL:fz]\r'),(17,'cauline axillary shoot','Seitentriebe Hauptachse','PO:0005002','\"An axillary branch that forms from a leaf above the very base of the shoot.\" [GR:ap]\r'),(18,'axillary shoot','Nebentriebe','PO:0006343','\"The shoot developing from the axillary bud meristem.\" [GR:pj]\r'),(19,'shoot','Spross','PO:0009006','\"Part of the sporophyte composed of the stems and leaves, and includes shoot apical meristems.\" [Poc:curators]\r'),(20,'root','Wurzel','PO:0009005','\"An axial system which is usually underground and more or less positively geotropic, does not bear leaves and only rarely shoots, is endogenous in origin, indeterminate in growth and often with secondary thickening.\" [APWeb:Glossary]\r'),(21,'plant','Pflanze','','\r'),(22,'main br siliques','Hauptachsen-Schoten','','\r'),(23,'cauline siliques','Seitentrieb-Schoten','','\r'),(24,'axillary siliques','Nebentrieb-Schoten','','\r'),(26,'abaxial protoderm','','PO:0006082','The outermost layer of the shoot apical meristem which gives rise to the abaxial/lower leaf epidermis.  [ISBN:0080374913, GR:pj]\r'),(28,'abscission zone','','PO:0000146','Zone at base of leaf, flower, fruit, or other plant part that contains an abscission (or separation) layer and a protective layer, both involved in the abscission of the plant part. [ISBN:047124529]\r'),(31,'adaxial protoderm','','PO:0006083','The outermost layer of the shoot apical meristem which gives rise to the adaxial/upper leaf epidermis. [ISBN:0080374913, GR:pj]\r'),(33,'adult leaf','ausgewachsenes Blatt','PO:0006340','Adult leaves are characterized by particular anatomical traits namely, wax and trichome distribution, presence or absence of epidermal cell types, cell wall shape and biochemistry. [GR:pj, MaizeGDB:lv]\r'),(34,'adventitious embryo','','PO:0004537','Embryo derived directly from nucelus cells without involving embryo sac cells. [POC:curators]\r'),(37,'adventitious root nodule','','PO:0000040','Enlargement or swelling at position of dormant adventitious root primordium (on the stem), inhabited by nitrogen-fixing bacteria.  [TAIR:ki]\r'),(38,'aerenchyma','','PO:0005702','Parenchyma tissue containing particularly large intercellular spaces of schizogenous or lysigenous origin. [ISBN:0080374913, GR:pj]\r'),(39,'aerial tuber','Luftknolle','PO:0004548','An axillary shoot with a swollen stem.\n [POC:curators]\r'),(40,'aleurone layer','','PO:0005360','The outermost endosperm tissue of the seeds, its cells being characterized by presence of protein bodies containing seed storage proteins. [ISBN:0080374913, GR:pj]\r'),(41,'androecium','','PO:0009061','Collectively the stamens of one flower. [APWeb:Glossary, GR:pj]\r'),(43,'androecium (sensu Zea)','','PO:0006471','Collectively the stamens of one floret of a maize plant. [GR:pj]\r'),(44,'androecium of ear floret','','PO:0006355','Collectively the stamens of maize ear floret.  [GR:pj]\r'),(54,'angular collenchyma','','PO:0005621','OBSOLETE. A form of collenchyma in which the primary wall thickening is most prominent in the angles where three or more cells are joined. [GR:pj, ISBN:0080374913]\r'),(55,'anther','','PO:0009066','The pollen-bearing part of a stamen. [APWeb:Glossary]\r'),(56,'anther (sensu Poaceae)','','PO:0006442','The pollen-bearing part of a stamen of a grass floret. [GR:pj]\r'),(57,'anther (sensu Zea)','','PO:0006473','The pollen-bearing part of a stamen of a maize floret. [GR:pj]\r'),(58,'anther primordium','','PO:0006089','An organized group of cells that will differentiate into anther.  [GR:pj]\r'),(59,'anther wall','','PO:0000002','A multicellular layer with outer epidermis and an inner endothecium. [GR:pj]\r'),(61,'anther wall (sensu Zea)','','PO:0006477','A multicellular layer with outer epidermis and an inner endothecium of an anther of a maize stamen. [GR:pj]\r'),(62,'antipodal cell','','PO:0020093','Cell, commonly three in number as in the eight-nucleate embryo sac, located at the other end of the embryo sac from the female gamete.  [APWeb:Glossary]\r'),(63,'antiraphe','','PO:0020028','The region on the other side of the ovule from the raphe. [APWeb:Glossary]\r'),(64,'apical cell','','PO:0004000','The uppermost cell formed after the first division of the zygote. [ISBN:0471245208]\r'),(65,'apical hook','','PO:0000012','Hook-like structure which develops at the apical part of the hypocotyl in dark-grown seedlings in dicots.  [TAIR:ki]\r'),(66,'apical meristem','Spitzenmeristem','PO:0020144','The meristems located at the apices of the main and lateral shoots and roots. [GR:pj]\r'),(69,'aril','','PO:0009090','A structure associated with and often partly or wholly covering a seed and developed from the funicle or raphe. [APWeb:Glossary]\r'),(70,'arilloid','','PO:0019022','An outgrowth from parts of the seed other than from the funiculus or raphe. [ISBN:0080280293]\r'),(71,'articulated laticifer','','PO:0005006','A structure consisting of long multinucleate tubes in which latex is found, having cross walls (articulated). [GR:pj, APWeb:Glossary]\r'),(73,'atrichoblast','','PO:0000263','A cell formed after asymmetric division of root epidermal cell that does not give rise to a root hair. [ISBN:0387987819]\r'),(74,'auricle','','PO:0020106','Outgrowth at the base of a leaf blade that may wrap around the stem. [GR:pj]\r'),(75,'awn','','PO:0006032','A long bristle-like appendage found on the tip or back of various parts of the grass spikelet. [APWeb:Glossary]\r'),(76,'axial cell','','PO:0000081','A vascular cell derived from the fusiform cambial initial and oriented with its longest diameter parallel with the main axis of stem or root. [ISBN:0471245208]\r'),(77,'axial wood parenchyma','','PO:0004533','Parenchyma tissue in the axial system of secondary xylem. [POC:curators]\r'),(79,'axillary bud','','PO:0004709','Bud formed in the axil of a leaf or shoot. [POC:curators]\r'),(80,'axillary bud meristem','','PO:0000232','Meristems formed in the axil of the leaf. [TAIR:lr]\r'),(81,'axillary floral bud','','PO:0004710','Bud formed in the axil of a leaf or shoot that develops into a flower. [POC:curators]\r'),(83,'axillary vegetative bud','','PO:0004712','Bud formed in the axil of the a leaf or shoot that develops into a long or short shoot and/or leaf(s).  [POC:curators]\r'),(84,'bark','','PO:0004518','All tissues outside the vascular cambium or the xylem; in older trees may be divided into dead outer bark and living inner bark, which consists of secondary phloem.  [POC:curators]\r'),(85,'basal axillary shoot','','PO:0005001','A branch that forms from a leaf at the very base of the shoot. [GR:ap]\r'),(86,'basal cell','','PO:0002002','The lowermost cell formed after the first division of the zygote. [ISBN:0471245208]\r'),(87,'bract','','PO:0009055','A leaf, usually different in form from the foliage leaves, subtending a flower or inflorescence. [APWeb:Glossary]\r'),(88,'bracteole','','PO:0009043','A small leaf or leaves borne singly or in pairs on the pedicel, the prophyll(s) of the flower-shoot (pedicel plus flower). [APWeb:Glossary]\r'),(89,'bud scale','','PO:0020054','A reduced leaf surrounding a dormant bud. [UMSL:tk]\r'),(90,'bulliform cell','','PO:0004001','An enlarged more or less thin-walled epidermal cell present, with other similar cells, in longitudinal rows in leaves of monocots. [ISBN:0471245208]\r'),(91,'bundle sheath','','PO:0006023','A layer or layers of cells surrounding the vascular bundles of leaves. It may consist of parenchyma or sclerenchyma. [ISBN:0080374913]\r'),(92,'bundle sheath extension','','PO:0006022','A strip of ground tissue present along the leaf veins and extending from the bundle sheath to the epidermis. It may be present on one or both sides of the vein and may consist of parenchyma or sclerenchyma. [ISBN:0080374913]\r'),(93,'callus','','PO:0005052','A tissue formed as a result of wounding, or a tissue developing in a tissue culture. [GR:pj]\r'),(94,'calyx','','PO:0009060','The sepals of one flower collectively. [APWeb:Glossary]\r'),(95,'cambial initial','','PO:0000295','Cell in the vascular or cork cambium which by periclinal divisions produce cells to the outside or inside of the cambial axis. [POC:curators]\r'),(96,'cambium','','PO:0005597','A lateral meristem, the cells of which divide mostly periclinally.  [ISBN:0080374913]\r'),(98,'carpel','','PO:0009030','A megasporophyll, almost always at the center of a flower, its margins more or less fused together or with other carpels to enclose the ovule(s).\n [APWeb:Glossary]\r'),(99,'carpel (sensu Poaceae)','','PO:0006455','A megasporophyll at the center of a grass floret enclosing the ovule. [GR:pj]\r'),(100,'carpel (sensu Zea)','','PO:0006470','A megasporophyll at the center of a maize floret enclosing the ovule. [GR:pj]\r'),(101,'carpel anlagen','','PO:0006005','A presumptive region (carpel anlagen) on the floral meristem, where carpel primordia would initiate. [PMID:14729915]\r'),(102,'carpel primordium','','PO:0004703','The very first appearance of a carpel. It initiates from the carpel anlagen region of the floral meristem. [POC:curators, GR:pj]\r'),(103,'caruncle','','PO:0020060','An outgrowth from the surface of a seed, usually near the hilum or micropyle. [APWeb:Glossary]\r'),(104,'casparian strip','','PO:0000023','OBSOLETE: A band-like wall formation within primary walls that contains suberin and lignin; typical of endodermal cells in roots, in which it occurs in radial and transverse anticlinal walls. [ISBN:0471245208]\r'),(105,'cellular endosperm','','PO:0000199','Endosperm in which the first karyokinesis event is accompanied by cytokinesis. [ISBN:0080374913, ISBN:0471245194]\r'),(106,'central cell','','PO:0020090','The largest cell of the mature embryo sac. Contains two polar nuclei, which (after double fertilization) will develop into the endosperm. [TAIR:ki]\r'),(107,'central endosperm','','PO:0006220','The central region of the endosperm composed of cells that are significantly larger than those at the periphery, especially the aleurone and sub-aleurone layers. [TAIR:ki]\r'),(108,'central root cap','','PO:0020130','The central part of a root cap in which the cells are arranged in longitudinal files. [GR:pj]\r'),(111,'central spike of ear','','PO:0006505','The inflorescence axis of the ear. [GR:pj]\r'),(112,'central spike of tassel','','PO:0006324','The inflorescence axis of the tassel. [GR:pj]\r'),(113,'central zone','','PO:0000224','An area of densely packed cells in the shoot apex that divide infrequently. [TAIR:lr, ISBN:0521288959]\r'),(114,'chalaza','','PO:0020026','Region in the ovule where the integuments and the nucellus join with the funiculus.  [ISBN:047124529]\r'),(115,'chalaza (sensu Poaceae)','','PO:0006458','Region in the grass ovule where the integuments and the nucellus merge with the funiculus. [GR:pj]\r'),(116,'chalaza (sensu Zea)','','PO:0006506','Region in the maize ovule where the integuments and the nucellus merge with the funiculus. [GR:pj]\r'),(117,'chalazal cyst','','PO:0000201','The part of the endosperm nearest the chalazal region of the ovule and forming a cyst-like structure. [TAIR:lr, ISBN:047124529]\r'),(118,'chlorenchyma','','PO:0005426','Chloroplast-containing parenchyma tissue. [ISBN:0080374913]\r'),(119,'chlorenchyma cell','','PO:0000076','Parenchyma cell containing chloroplasts; a component of leaf mesophyll and other green parenchyma tissue. [ISBN:0471245208]\r'),(120,'coleoptile','','PO:0020033','A tubular structure developed at the junction of the cotyledonary sheath with the seedling axis, and surrounding the plumule of a monocot embryo or seedling. [APWeb:Glossary]\r'),(121,'coleorhiza','','PO:0020034','Tissue surrounding the radicle in the embryo or seedling of some monocots. [APWeb:Glossary]\r'),(122,'collenchyma','','PO:0005423','Living tissue composed of more or less elongated cells with thick nonlignified primary cell walls. [GR:pj]\r'),(123,'collenchyma cell','','PO:0000075','Elongated living cells with unevenly thickened nonlignified primary walls. [ISBN:0471245208]\r'),(124,'columella','','PO:0020014','A rod-like element of the sexine/ectexine, either supporting the tectum or a caput. [APWeb:Glossary]\r'),(125,'columella root cap cell','','PO:0020132','Cell that constitutes the central part of the root cap, arranged in longitudinal files. [TAIR:ki, PMID:9384380]\r'),(127,'coma','','PO:0020061','A tuft of hairs at one end of a seed. [APWeb:Glossary]\r'),(128,'companion cell','','PO:0000071','A specialized parenchyma cell associated with a sieve-tube member in angiosperm phloem and arising from the same mother cell as the sieve-tube member. [ISBN:0879015322]\r'),(129,'compound leaf','','PO:0020043','A leaf having two or more distinct leaflets that are evident as such from early in development. [APWeb:Glossary]\r'),(130,'connective','','PO:0009068','The part of the stamen that connects the microsporangia/pollen sacs. [APWeb:Glossary]\r'),(132,'connective (sensu Zea)','','PO:0006475','The part of the stamen of a maize floret, that connects the microsporangia or pollen sacs  [GR:pj]\r'),(133,'contact cell','','PO:0004002','OBSOLETE. An axial parenchyma or a ray cell physiologically associated with a tracheary element. Also a cell next to a stoma. [ISBN:0471245208]\r'),(134,'cork cambium','','PO:0005599','Lateral meristem which produces the phellem (cork) and the phelloderm. [ISBN:0080374913]\r'),(135,'corolla','','PO:0009059','The petals of a flower collectively. [APWeb:Glossary]\r'),(136,'corpus','','PO:0006301','OBSOLETE. Group of cells located beneath anticlinally dividing peripheral layers (tunica) and dividing in many planes. In apical shoot meristem. Such division cause the increase in the volume of shoot. [ISBN:0080374913, GR:pj]\r'),(137,'cortex','','PO:0005708','Tissue between the vascular system and the epidermis in stem and root.  [GR:pj]\r'),(140,'cotyledon epidermis','','PO:0006056','The epidermal cell layer of the cotyledon. [GR:pj]\r'),(141,'cotyledon primordium','','PO:0000015','An organized group of cells that will differentiate into a cotyledon.  [TAIR:ki]\r'),(142,'cotyledon vascular system','','PO:0000035','Vascular system of the cotyledon. [TAIR:ki]\r'),(143,'crown root','','PO:0000043','Adventitious root formed at the base of the growing stem (known as a crown). [TAIR:ki]\r'),(144,'cultured callus','','PO:0000009','In vitro grown cell aggregates that originated from isolated protoplasts, cell suspensions, or from callus that was induced in sterile medium the supplemented by plant growth regulators. [TAIR:ki]\r'),(145,'cultured cell','','PO:0000005','In vitro grown isolated cells and small cell aggregates that proliferate while suspended in liquid sterile medium or spread on a solid agar medium. [TAIR:ki]\r'),(146,'cultured embryo','','PO:0000010','In vitro isolated and maintained mature or immature zygotic embryos, somatic embryos or haploid embryos (derived from male gametophyte). [TAIR:ki]\r'),(147,'cultured leaf cell','','PO:0000007','In vitro grown isolated cells and small cell aggregates that originated from isolated leaf protoplasts (after they re-established cell wall, or from callus that was induced from leaf tissue). [TAIR:ki]\r'),(148,'cultured protoplast','','PO:0000006','In vitro isolated cells from which the entire cell wall has been enzymatically removed. [TAIR:ki]\r'),(149,'cultured root cell','','PO:0000008','In vitro grown isolated cells and small cell aggregates that originated from isolated protoplasts after they re-established cell wall, or from callus that was induced from segment of root. [TAIR:ki]\r'),(150,'cuticle','','PO:0000022','A layer of fatty material, cutin, rather impervious to water, located on the outer walls of epidermal cells. [ISBN:0471245208]\r'),(151,'degenerate megaspore','','PO:0000245','In monosporic and bisporic megasporogenesis: the megaspore(s) that would not participate in megagametogenesis. [TAIR:lr]\r'),(153,'dehiscent fruit','','PO:0020064','OBSOLETE. Fruit that breaks open at maturity to release the contents. [APWeb:Glossary]\r'),(154,'dermal tissue','','PO:0009014','Tissue derived from the protoderm that covers the surface of the plant body. [GR:pj, ISBN:0122151704]\r'),(155,'determinate nodule','','PO:0004539','Nodule characterized by a dividing infected cells and bacteria, vascular transfer cells absent and cell division is in the outer cortex.  [POC:curators]\r'),(156,'develops from','',' develops_from','\r'),(157,'differentiation zone','','PO:0020135','The portion of the root located behind the elongation zone containing cells that are differentiating into their final form and function. [GR:pj]\r'),(158,'ear (sensu Zea)','','PO:0020136','The distal part of a lateral (axillary) branch in Zea that bears the functionally-carpellate florets in a highly contracted inflorescence. [MaizeGDB:lv]\r'),(159,'ear floret','','PO:0006354','Small flowers of the spikelets of maize ear. [GR:pj]\r'),(160,'ear floret meristem','','PO:0006373','Apical shoot meristem that gives rise to the organs of a maize ear floret. [GR:pj]\r'),(161,'ear meristem','','PO:0006375','Apical shoot meristem that gives rise to the maize ear. [GR:pj]\r'),(162,'ear pedicellate spikelet','','PO:0006348','Ultimate pedicellate inflorescence branch of the maize ear that develops from the spikelet pair meristem. [GR:pj]\r'),(163,'ear peduncle','','PO:0006418','The stalk of a maize ear below the lowest ear node. [GR:pj]\r'),(164,'ear sessile spikelet','','PO:0006349','Ultimate sessile inflorescence branch of the maize ear that develops from the spikelet pair meristem. [GR:pj]\r'),(165,'ear spikelet','','PO:0006320','Ultimate inflorescence branch of the maize ear. [GR:pj]\r'),(166,'ear spikelet meristem','','PO:0006378','Apical meristem that gives rise to the upper and lower florets of the maize ear spikelets. [GR:pj]\r'),(168,'ear spikelet rachilla','','PO:0006380','The axis of the ear spikelet, above the glumes.  [GR:pj]\r'),(169,'early wood','','PO:0004515','The wood formed in first part of a growth ring and characterized by a lower density and larger cells than the late wood. [POC:curators, ISBN:0471245208]\r'),(170,'ectexine','','PO:0020009','The outer part of the exine, which stains positively with basic fuchsin in optical microscopy and has higher electron density in conventionally prepared TEM sections. [APWeb:Glossary]\r'),(171,'egg apparatus','','PO:0020096','The egg cell and two synergids located at the micropylar end of the female gametophyte, or the embryo sac, in angiosperms. [TAIR:lr]\r'),(172,'egg cell','','PO:0020094','A non motile cell at the apex of the embryo sac immediately adjacent to the micropyle and associated with the synergid cells. [APWeb:Glossary]\r'),(173,'elaiosome','','PO:0020062','An appendage of a seed, usually rich in oil, attractive to animals, especially ants. [APWeb:Glossary]\r'),(174,'elongation zone','','PO:0020125','The portion of the root that includes small, densely cytoplasmic cells that are dividing and expanding in size. [GR:pj]\r'),(175,'embryo','','PO:0009009','A young sporophyte contained within a seed. [APWeb:Glossary, GR:pj]\r'),(176,'embryo axis','','PO:0019018','Axial part of the young sporophyte comprising the hypocotyl, and the root meristem, or the radicle if one is present. [ISBN:0471245208]\r'),(177,'embryo proper','','PO:0000001','The body of the developing embryo attached to the maternal tissue in the ovule by filamentous suspensor. [TAIR:ki]\r'),(178,'embryonic leaf','','PO:0006338','The first few leaves developing from the embryonic shoot apical meristem. [GR:pj]\r'),(179,'embryonic root','','PO:0000045','Root that is initiated in developing embryo. [TAIR:ki]\r'),(181,'endexine','','PO:0020010','The inner part of the exine, which stains. [APWeb:Glossary]\r'),(182,'endocarp','','PO:0009086','The innermost differentiated layer of the fruit wall or pericarp. [GR:pj]\r'),(183,'endodermal passage cell','','PO:0006208','Cell in the endodermal layer of the root with cell wall that remains non-thickened. [TAIR:ki]\r'),(184,'endodermis','','PO:0000252','The innermost layer of the cortex in roots and stems of seed plants. The layer of tissue forming a sheath around the vascular region and often having a casparian strip in its anticlinal walls; it may have secondary walls later. [ISBN:047124529]\r'),(185,'endosperm','','PO:0009089','Nutritive tissue in a seed, in angiosperms usually triploid and formed after fertilization by the fusion of one gamete with the polar nucleus, sometimes diploid or polyploid.  [GR:pj, APWeb:Glossary]\r'),(186,'endosperm parenchyma','','PO:0005415','Relatively unspecialized ground tissue present in the seed endosperm, often devoid of intercellular spaces. [ISBN:0080374913]\r'),(187,'endotegmen','','PO:0006219','That part of the seed coat that develops from the inner epidermis of the inner integument. [GR:pj]\r'),(188,'endotesta','','PO:0006051','That part of the seed coat that develops from the inner epidermis of the outer integument. [GR:pj]\r'),(189,'endothecium','','PO:0020002','The hypodermis of an anther sac with distinctively thickened walls and involved in its dehiscence, especially when this is by slits. [APWeb:Glossary]\r'),(191,'endothecium (sensu Zea)','','PO:0006481','The hypodermis of an anther sac of a maize stamen with distinctively thickened walls and involved in its dehiscence. [GR:pj]\r'),(192,'endothelium','','PO:0020024','Cells of the inner epidermis of the inner (or only) integument of the ovule that are radially elongated and metabolically very active. [APWeb:Glossary]\r'),(193,'epiblast','','PO:0020036','A flap of tissue in an embryo or seedling arising opposite to the insertion of the cotyledon/scutellum. [APWeb:Glossary]\r'),(194,'epicalyx','','PO:0009063','A whorl of structures immediately outside the calyx whorl. [APWeb:Glossary]\r'),(195,'epicarp','','PO:0009085','The outer layer of the fruit wall or pericarp. [GR:pj]\r'),(196,'epicomic shoot','','PO:0004546','Shoot developing from a trunk. [POC:curators]\r'),(197,'epicotyl','','PO:0020035','The first internode of the stem above the hypocotyl. In literature also used for the entire embryonic axis, consisting of several internodes, above the cotyledonary node.  [APWeb:Glossary]\r'),(198,'epidermal cell','','PO:0004013','Cell that constitutes dermal tissue. [TAIR:ki]\r'),(199,'epidermal cork cell','','PO:0000041','One of the two types of short cells in the epidermis of grasses and bamboos. It is usually paired with silica cell. [TAIR:ki]\r'),(200,'epidermal initial','','PO:0000349','A relatively unspecialized cell that will give rise to specialized cell types of the epidermis. [TAIR:lr]\r'),(201,'epidermis','','PO:0005679','An outermost cell layer of primary tissues of the plant, sometimes comprised of more than one layer.  [GR:pj, ISBN:0080374913]\r'),(202,'epithelium cell','','PO:0004004','OBSOLETE. A compact layer of cells, often secretory in function, covering a free surface or lining a cavity. [ISBN:0471245208]\r'),(203,'epithem cell','','PO:0000066','Cell of the mesophyll of a hydathode found between the xylem endings and the epidermis. [PMID:12662305, ISBN:0471245208]\r'),(204,'exine','','PO:0020008','The outer layer of the pollen grain wall, highly resistant to strong acids and bases, and composed primarily of sporopollenin. [APWeb:Glossary]\r'),(205,'exodermal passage cell','','PO:0006207','A short cell in the dimorphic type of exodermis with cell wall that remains non-thickened. [TAIR:ki, PMID:11709575]\r'),(206,'exodermis','','PO:0005772','The sub-epidermal layer or layers of cells of the root similar in structure and cytochemical characteristics of  the endodermis, the outermost layer or layers of cells of the cortex. [GR:pj, ISBN:0080374913]\r'),(207,'exotegmen','','PO:0006218','That part of the seed coat that develops from the outer surface of the inner integument. [GR:pj]\r'),(208,'exotesta','','PO:0006050','That part of the seed coat that develops from the outer surface of the outer integument. [GR:pj]\r'),(209,'exothecium','','PO:0020004','The epidermis of an anther sac, sometimes with distinctively thickened walls and involved in its dehiscence, usually only when this is poricidal. [APWeb:Glossary]\r'),(211,'exothecium (sensu Zea)','','PO:0006482','The epidermis of an anther sac of a maize stamen. [GR:pj]\r'),(212,'extrafloral nectary','','PO:0009057','A multicellular glandular structure found in places other than flower secreting a liquid containing organic substances especially sugar. [ISBN:047124529]\r'),(213,'fascicular cambium','','PO:0006200','Vascular cambium  originating from procambium within vascular bundles or fascicles. [ISBN:047124529]\r'),(215,'female gametophyte','','PO:0020092','Embryo sac in flowering plants. [APWeb:Glossary]\r'),(216,'fertile lemma','','PO:0009041','A lemma that encloses a functional flower, with androecium, gynoecium or both. [UMSL:tk]\r'),(217,'fiber tracheid','','PO:0000355','A fiber-like tracheid in the secondary xylem; commonly thick walled, with pointed ends and bordered pits that have lenticular to slit-like apertures. [ISBN:0471245208]\r'),(218,'filament','','PO:0009067','The stalk of a stamen. [GR:pj, MaizeGDB:lv]\r'),(219,'filament (sensu Poaceae)','','PO:0006454','The stalk of the stamen of a grass floret. [GR:pj]\r'),(220,'filament (sensu Zea)','','PO:0006474','The stalk of the stamen of a maize floret. [GR:pj]\r'),(221,'filament epidermis','','PO:0006060','The epidermal cell layer of the stamen filament. [GR:pj]\r'),(222,'filiform apparatus','','PO:0000024','A complex of cell wall invaginations in a synergid cell similar to those in transfer cells. [ISBN:0471245208]\r'),(223,'flag leaf','','PO:0020103','The last mature leaf before the inflorescence in a cereal crop plant. [GR:pj]\r'),(225,'floral bract','','PO:0009034','Leaf like structure subtending a flower. [Poc:curators]\r'),(226,'floral meristem','','PO:0000229','Meristem that gives rise to the floral organs. [GR:pj]\r'),(227,'floral nectary','','PO:0009056','A multicellular glandular structure found in the flower secreting a liquid containing organic substances especially sugars. [ISBN:047124529]\r'),(228,'floret','','PO:0009082','Small flowers, esp. of the spikelets of Poaceae and Cyperaceae. [APWeb:Glossary]\r'),(229,'floret (sensu Poaceae)','','PO:0006318','Small flowers of the spikelets of Poaceae. [Poc:curators]\r'),(231,'flower abscission zone','','PO:0006502','Zone at base of the flower that contains an abscission (or separation) layer and a protective layer, both involved in the abscission of the flower and its parts. [GR:pj]\r'),(232,'flower primordium','','PO:0004706','The very first appearance of a flower. [POC:curators]\r'),(233,'foot layer','','PO:0020016','The inner layer of the ectexine. [APWeb:Glossary]\r'),(234,'free nuclear endosperm','','PO:0000198','Endosperm in which at least the first karyokinesis is not followed by cytokinesis. [ISBN:0080374913, ISBN:0471245194]\r'),(235,'fruit abscission zone','','PO:0006503','Zone at base of the fruit that contains an abscission (or separation) layer and a protective layer, both involved in the abscission of the fruit. [GR:pj]\r'),(236,'fruit aleurone layer','','PO:0008004','The outermost endosperm tissue of the grass caryopsis, its cells being characterized by presence of protein bodies containing seed storage proteins. [GR:ap \"]\r'),(237,'fruit columella','','PO:0004540','Central axis of the fruit. [POC:curators]\r'),(238,'fruit dehiscence zone','','PO:0004707','A narrow band of cells that extends along the entire length of the fruit. Upon fruit maturation, cell separation within the dehiscence zone allows the valves to detach from the replum and for the seeds to be dispersed. [TAIR:ki]\r'),(239,'fruit distal end','','PO:0008001','The end distal from the fruit pedicel. [GR:ap \", (SGN:nm)]\r'),(240,'fruit nucellus','','PO:0008005','Subepidermal tissue in the grass caryopsis. [GR:ap \"]\r'),(241,'fruit pedicel','','PO:0004536','Basal part of the ultimate branch of the infructescence. [POC:curators]\r'),(242,'fruit placenta','','PO:0004535','A more or less localized region within a fruit to which seeds are attached. [POC:curators]\r'),(243,'fruit proximal end','','PO:0008002','The stem end of the fruit. [GR:ap \", (SGN:nm)]\r'),(244,'fruit vascular system','','PO:0008003','Vascular system of the fruit. [GR:ap \", (SGN:nm)]\r'),(245,'functional megaspore','','PO:0000244','The megaspore(s) that forms the embryo sac. [TAIR:lr]\r'),(247,'funicle','','PO:0020006','The stalk which attaches the ovule to the placenta. [APWeb:Glossary, GR:pj]\r'),(248,'funicle (sensu Poaceae)','','PO:0006466','The stalk which attaches the ovule to the placenta in a grass carpel. [GR:pj]\r'),(249,'funicle (sensu Zea)','','PO:0006489','The stalk which attaches the ovule to the placenta in a maize carpel. [GR:pj]\r'),(250,'fusiform initial','','PO:0000079','An elongated cell with approximately wedge-shaped ends, found in the vascular cambium, which gives rise to the elements of the axial system in the secondary vascular tissues. [ISBN:0471245208]\r'),(251,'gametophyte','','PO:0009004','A haploid plant, or phase of a plants life cycle, that bears gametes after mitotic events. [APWeb:Glossary]\r'),(252,'generative cell','','PO:0020097','A cell of the male gametophyte of angiosperms that divides to produce two male gametes or sperm cells. [APWeb:Glossary]\r'),(253,'germination pore','','PO:0020018','Area through which the pollen imports the nutrition during its development, at the time of pollen germination, the pollen tube emerges through it. [GR:pj]\r'),(254,'glume','','PO:0009039','A ract in the inflorescence of a grass, sedge or similar plant. [APWeb:Glossary, GR:pj]\r'),(255,'glume of ear spikelet','','PO:0006367','A bract in the ear inflorescence of a maize plant, subtending two florets. [GR:pj]\r'),(256,'glume of tassel spikelet','','PO:0006368','A bract in the tassel inflorescence of a maize plant, subtending two florets. [GR:pj]\r'),(257,'ground tissue','','PO:0009016','OBSOLETE. Tissues other than the vascular tissues, epidermis and the periderm. [GR:pj]\r'),(258,'growth ring','','PO:0004514','A growth layer of secondary xylem or secondary phloem as seen in transection of stem or root; may be an annual ring or a false annual ring. [POC:curators, ISBN:0471245208]\r'),(259,'growth ring boundary','','PO:0004517','Boundary between two growth rings. [POC:curators]\r'),(260,'guard cell','','PO:0000293','One of a pair of cells flanking the stomatal pore. [ISBN:0471245208]\r'),(261,'guard mother cell','','PO:0000351','Epidermal cell that divides to produce the guard cells. [ISBN:0471245208]\r'),(262,'gynoecium','','PO:0009062','Collectively the carpels of a flower. [APWeb:Glossary, GR:pj, TAIR:lr, MaizeGDB:lv]\r'),(263,'gynoecium (sensu Poaceae)','','PO:0006384','Collectively the carpels of a grass floret. [GR:pj]\r'),(264,'gynoecium (sensu Zea)','','PO:0006357','Collectively the carpels of a maize floret. [GR:pj]\r'),(265,'gynoecium of ear floret','','PO:0006365','Collectively the carpels of a maize ear floret. [GR:pj]\r'),(275,'gynoecium primordium','','PO:0000019','The very first appearance of gynoecium.  [TAIR:ki]\r'),(276,'gynophore','','PO:0006330','The stalk at the base of the ovary. [Poc:curators]\r'),(277,'haustorial root','','PO:0003004','OBSOLETE. The root of particular parasitic plants that becomes cemented to the host axis and intrudes into the tissues of the host. [http://www.botgard.ucla.edu/html/botanytextbooks/generalbotany/typesofroots/]\r'),(280,'hilum','','PO:0020063','The scar on a seed at the place where it was attached to its funicle. [APWeb:Glossary]\r'),(281,'hilum groove','','PO:0004719','Longitudinal groove in the testa through the prominent hilum of the seed. [POC:curators]\r'),(282,'hull (sensu Poaceae)','','PO:0006000','A leaf like structure often found enclosing\nthe grass fruit, caryopsis. It is derived from the dried lemma (PO:0009037) and palea (PO:0009038) floral bracts found in the grass floret (PO:0006318). [GR:pj]\r'),(283,'hydathode','','PO:0005660','A structural modification of vascular and non-vascular tissues, usually in a leaf, that permits the release of water through a pore in the epidermis. [ISBN:0080374913, GR:pj]\r'),(284,'hypanthium','','PO:0009065','A cup- or tube-like structure bearing perianth and stamens on its rim, so these arise above the base, and often above the top, of the ovary of a flower. [Poc:curators, APWeb:Glossary]\r'),(285,'hyperphyll','','PO:0020044','The unifacial terete apical portion of a monocot cotyledon, sometimes also visible on other leaves. [APWeb:Glossary]\r'),(286,'hypocotyl','','PO:0020100','The part of the stem below the cotyledonary node and transitional to a root, found in a young sporophyte. [APWeb:Glossary]\r'),(287,'hypocotyl endodermis','','PO:0006065','It is the innermost layer of the cortex of hypocotyl. [GR:pj]\r'),(288,'hypocotyl-root junction','','PO:0004724','Junction point of the embryonic root and hypocotyl. [TAIR:ki]\r'),(289,'hypodermis','','PO:0005051','A layer or layers of cells beneath the epidermis that is distinct in appearance from adjacent tissues. It is the outermost layer or layers of cells of the cortex. [ISBN:0080374913, GR:pj]\r'),(290,'hypophysis','','PO:0020109','The uppermost cell of the suspensor from which part of the root and root cap in the embryo of angiosperms are derived. [ISBN:047124529]\r'),(291,'idioblast','','PO:0000283','OBSOLETE. A cell in a tissue that markedly differs in form, size, or contents from other cells in the same tissue. [ISBN:0471245208]\r'),(293,'included phloem','','PO:0004524','Phloem produced by included vascular cambium. [POC:curators]\r'),(294,'included vascular cambium','','PO:0004523','Cambium occurring within xylem. [POC:curators]\r'),(295,'indehiscent fruit','','PO:0020065','OBSOLETE. Fruit that does not open at maturity. [APWeb:Glossary]\r'),(296,'indeterminate nodule','','PO:0004538','Nodule characterized by a persistent meristem, presence of vascular transfer cells, and cell division in the inner cortex with non-dividing infected cells and bacteria.  [POC:curators, ISBN:1842460137]\r'),(297,'inflorescence','Bluetenstand','PO:0009049','That part of the axial system of plants above the uppermost foliage leaf/pair of foliage leaves that bears flowers. [APWeb:Glossary]\r'),(298,'inflorescence axis','','PO:0020122','The central supporting structure around which flowers are borne. [UMSL:fz]\r'),(299,'inflorescence bract','','PO:0009054','A leaf, modified or not, subtending a branch of the inflorescence or borne on the inflorescence axis below any branches or flowers. [APWeb:Glossary]\r'),(301,'inflorescence branch','','PO:0009081','Any branch forming from the primary or the higher order inflorescence axis. [Poc:curators]\r'),(302,'inflorescence internode','','PO:0006326','The region of rachis present between the two nodes. [GR:pj]\r'),(303,'inflorescence meristem','','PO:0000230','Meristem that gives rise to the inflorescence. [GR:pj]\r'),(304,'inflorescence node','','PO:0006325','The region of the inflorescence axis where the spikelet, flower, floret or the branch is attached. [GR:pj]\r'),(305,'infructescence','Fruchtstand','PO:0006342','The grouping or arrangement in which fruits are borne on a plant. [GR:pj]\r'),(306,'initial cell','','PO:0004011','Cell in a meristem that by division gives rise to two cells one of which remains in the meristem, the other is added to the plant body. [ISBN:0471245208]\r'),(307,'inner integument','','PO:0020022','The innermost of the two layers of tissue that usually cover the ovule, contiguous to the nucellus and usually contributing to the formation of the micropyle at the apex. [APWeb:Glossary]\r'),(311,'integument','','PO:0020021','One of the layers of tissue that usually covers the ovule, enveloping the nucellus and forming the micropyle at the apex. [APWeb:Glossary]\r'),(313,'integument (sensu Zea)','','PO:0006507','One of the layers of tissue that covers the ovule of a maize carpel, enveloping the nucellus and forming the micropyle at the apex. [GR:pj]\r'),(314,'integument epidermis','','PO:0006043','The epidermis of an integument in an ovule. [GR:pj]\r'),(316,'intercalary meristem','','PO:0006073','Meristematic tissue separated from the apical meristem in the primary body by more or less mature tissues. [ISBN:0080374913, ISBN:0122151704]\r'),(317,'interfascicular cambium','','PO:0006201','Vascular cambium arising between vascular bundles or fascicles, in the interfascicular parenchyma or pith. [ISBN:047124529]\r'),(318,'interfascicular region','','PO:0006202','Region located between vascular bundles in the stem.  [ISBN:047124529]\r'),(319,'internal phloem','','PO:0006216','Primary phloem tissue positioned internal to the primary xylem [ISBN:0122151704]\r'),(320,'intine','','PO:0020017','The innermost of the major layers of the pollen grain wall, underlies the exine and borders the cytoplasm, not acetolysis resistant and is therefore absent in conventionally prepared palynological material. [APWeb:Glossary]\r'),(322,'juvenile leaf','junges Blatt','PO:0006339','Distinct from adult leaves, being characterized by particular anatomical traits namely, wax and trichome distribution, presence or absence of epidermal cell types, cell wall shape and biochemistry. [MaizeGDB:lv, GR:pj]\r'),(323,'L1','','PO:0006303','OBSOLETE. The outer layer of the tunica. [GR:pj]\r'),(324,'L2','','PO:0006304','OBSOLETE. The second layer of the tunica. [GR:pj]\r'),(325,'L3','','PO:0006305','OBSOLETE. The innermost layer of the tunica. [GR:pj]\r'),(326,'lacunar collenchyma','','PO:0005632','OBSOLETE. A collenchyma characterized by intercellular spaces and cell wall thickenings facing the intercellular spaces. [GR:pj, ISBN:0080374913]\r'),(327,'lamellar collenchyma','','PO:0005633','OBSOLETE. A collenchyma in which cell wall thickenings are deposited mainly on tangential walls. [ISBN:0080374913, GR:pj]\r'),(328,'late wood','','PO:0004516','The secondary xylem formed in the later part of a growth ring; denser and composed of smaller cells than the early wood.  [POC:curators]\r'),(329,'lateral meristem','','PO:0020145','Cells along the stem or root that first differentiate and function as members of a mature tissue system but then again take up meristematic activity. [APWeb:Glossary]\r'),(330,'lateral root','Seitenwurzel','PO:0020121','Root developing from the pericycle layer of the primary root. [ISBN:0122151704]\r'),(331,'lateral root cap','','PO:0020131','The part of the root cap that is parallel to the sides of the axis. [ISBN:0122151704]\r'),(336,'lateral root epidermis','','PO:0006209','OBSOLETE. The outer most cell layer of the lateral roots. [GR:pj]\r'),(337,'lateral root primordium','','PO:0000016','An organized group of cells derived from the root pericycle that will differentiate into a new root.  [TAIR:ki]\r'),(338,'lateral root tip','','PO:0000027','The portion of the lateral root including the meristem and root cap. [TAIR:ki]\r'),(339,'lateral vein','Seitenader','PO:0006011','Unbranched second order vein of the grass leaf blade. [GR:pj]\r'),(340,'laticifer','','PO:0005053','A secretory structure that produces latex. [ISBN:0080374913]\r'),(341,'laticiferous cell','','PO:0004005','OBSOLETE. A specialized cells or ducts resembling vessels; they form branched networks of latex-secreting cells in the phloem and other parts of plants. [http://academic.kellogg.edu/herbrandsonc/bio111/glossary/glossary.htm]\r'),(343,'leaf abaxial epidermis','','PO:0006019','The epidermal layer of the abaxial/lower surface of the leaf. [ISBN:0080374913]\r'),(344,'leaf abscission zone','','PO:0006501','Zone at base of the leaf that contains an abscission (or separation) layer and a protective layer, both involved in the abscission of the leaf. [GR:pj]\r'),(345,'leaf adaxial epidermis','','PO:0006018','The epidermal layer of adaxial/upper surface of the leaf. [ISBN:0080374913]\r'),(346,'leaf aerenchyma','','PO:0006215','Spongy parenchyma tissue containing particularly large intercellular spaces in the leaf mesophyll.  [GR:pj]\r'),(347,'leaf apex','Blattspitze','PO:0020137','The top part of the leaf, usually the apex of the leaf blade. [UMSL:fz]\r'),(348,'leaf base','Blattbasis','PO:0020040','The bottom part of a leaf where it attaches to the stem. [APWeb:Glossary]\r'),(349,'leaf collar','','PO:0006012','A thin band of intercalary meristematic tissue at the junction of the leaf blade (lamina) and the leaf sheath found in grasses. [GR:pj, ISBN:0080374913]\r'),(350,'leaf endodermis','','PO:0005060','The layer of tissue forming a sheath around the vascular region in a leaf. [GR:pj]\r'),(351,'leaf epidermis','Blattepidermis','PO:0006016','Epidermal layer of a foliage leaf. [GR:pj]\r'),(352,'leaf intercalary meristem','','PO:0006346','The meristematic tissue in the primary body of the leaf separated from the apical meristem by non-meristematic tissues. [GR:pj]\r'),(353,'leaf lamina','Blattspreite','PO:0020039','The blade of a leaf, usually dorsiventrally flattened, and expanded. [APWeb:Glossary]\r'),(356,'leaf lamina epidermis','','PO:0000047','Epidermal layer of a leaf blade. [TAIR:ki]\r'),(358,'leaf margin','Blattrand','PO:0020128','The margin or edge of the lamina. [UMSL:fz]\r'),(359,'leaf mesophyll','','PO:0005645','The chloroplast-containing, photosynthetic parenchymatous tissue situated between the two epidermal layers of the foliage leaf. [GR:pj, ISBN:0080374913]\r'),(360,'leaf primordium','','PO:0000017','An organized group of cells that will differentiate into leaf that are emerging as an outgrowth in the shoot apex (flanking the meristem).  [TAIR:ki]\r'),(361,'leaf rachis','Blattrachis','PO:0020055','That part of the main axis of a pinnate or more highly compound leaf, that bears leaflets or divisions of the axis. [APWeb:Glossary]\r'),(362,'leaf sheath','Blattscheide','PO:0020104','Any tubular portion of the leaf surrounding the stem, as in the Poaceae. [GR:pj]\r'),(363,'leaf trichome','Blatttrichom','PO:0006504','Trichome on/from the epidermis of a leaf. [GR:pj]\r'),(364,'leaf vascular system','Blattadern','PO:0000036','Vascular system of the leaf. [TAIR:ki]\r'),(365,'leaf vein','Blattader','PO:0020138','A strand of vascular tissue in the leaf blade. [APWeb:Glossary]\r'),(366,'leaflet','Blaettchen','PO:0020049','One of the ultimate segments of a compound leaf. [APWeb:Glossary]\r'),(367,'leaflet margin','','PO:0006034','The margin or edges of the leaflet. [GR:pj]\r'),(368,'lemma','','PO:0009037','In a grass floret, the lower of two bracts enclosing a flower. [APWeb:Glossary, GR:pj]\r'),(369,'lemma of ear floret','','PO:0006363','The lower of the two bracts enclosing a flower in a maize ear floret. [GR:pj]\r'),(374,'lemma of tassel floret','','PO:0006356','The lower of the two bracts enclosing a flower in a maize tassel floret. [GR:pj]\r'),(379,'lenticel','','PO:0000031','Loosely-packed mass of cork cells occurring especially in the young stem, bark or even leaf of a plant, visible on the surface as a raised, often powdery-appearing spot, through which gaseous exchange occurs. [ISBN: 0471245208]\r'),(380,'libriform fiber','','PO:0004520','A xylem fiber commonly with thick walls and simple pits.  [POC:curators]\r'),(381,'ligule','','PO:0020105','A membranous or hairy appendage on the adaxial/upper surface of a leaf, at the junction between sheath and blade, especially in grasses [APWeb:Glossary]\r'),(382,'lodicule','','PO:0009036','In a grass floret, one of two or three tiny scales or flaps of tissue outside the stamens, possibly representing reduced perianth segments. [APWeb:Glossary]\r'),(383,'lodicule of ear floret','','PO:0006382','In a Maize ear floret, one of two or three tiny scales or flaps of tissue outside the stamens, possibly representing reduced perianth segments. [APWeb:Glossary, GR:pj]\r'),(384,'lodicule of tassel floret','','PO:0006381','In a tassel floret, one of two or three tiny scales or flaps of tissue outside the stamens, possibly representing reduced perianth segments. [APWeb:Glossary, GR:pj]\r'),(385,'long cell','','PO:0004717','A more or less rectangular epidermal cell in which the proximo-distal dimension is several times longer than the transverse dimension. [POC:curators]\r'),(386,'long shoot','','PO:0004702','Shoot in which all or most of the internodes elongate. [APWeb:Glossary]\r'),(391,'lower glume','','PO:0006002','The proximal/basal of the two glumes. [GR:pj]\r'),(398,'lysigenous aerenchyma','','PO:0005706','OBSOLETE. Aerenchyma originating by dissolution of cells. [GR:pj, ISBN:0080374913]\r'),(399,'male archesporial cell','','PO:0006014','It undergoes periclinal divisions, giving rise to an inner primary sporogenous cell (PSC) layer and an outer primary parietal cell (PPC) [PMID:10465788, GR:pj]\r'),(400,'male gametophyte','','PO:0020091','A plant body or cell lineage formed by vegetative growth of the microspore, producing male gametes. [APWeb:Glossary]\r'),(401,'mature dispersal unit','','PO:0009091','OBSOLETE. provisional term [Poc:curators]\r'),(402,'megaphyll','','PO:0020052','OBSOLETE. Literally a large leaf, a leaf of any size whose vascular supply leaves one or more gaps as it departs from the stem vascular tissue. [APWeb:Glossary]\r'),(403,'megaspore','','PO:0020019','The larger, in general, of the two kinds of spores produced after meiosis in the life cycle of a heterosporous plant, and on germination giving rise to the female gametophyte (embryo sac). [APWeb:Glossary]\r'),(404,'megaspore (sensu Poaceae)','','PO:0006464','The larger, in general, of the two kinds of spores produced after meiosis in the life cycle of a grass plant, and on germination giving rise to the female gametophyte (embryo sac). [GR:pj]\r'),(405,'megaspore (sensu Zea)','','PO:0006494','The larger, in general, of the two kinds of spores produced after meiosis in the life cycle of a maize plant, and on germination giving rise to the female gametophyte (embryo sac). [GR:pj]\r'),(406,'megasporocyte','','PO:0000431','A diploid (2n) cell that undergoes meiosis and produces four haploid (1n) megaspores. [ISBN:0471245208]\r'),(408,'megasporocyte (sensu Zea)','','PO:0006493','A diploid (2n) cell that undergoes meiosis and produces four haploid (1n) megaspores in a maize plant. [GR:pj]\r'),(409,'megasporophyll','','PO:0009027','A structure upon which (or in the axil of which) one or more megasporangia are borne; in flowering plants, a carpel. [APWeb:Glossary]\r'),(410,'mericarp','','PO:0020075','OBSOLETE. One segment of a fruit of a schizocarp consisting of pericarp plus seed(s). [APWeb:Glossary]\r'),(412,'meristem L1','','PO:0009020','The outermost layer of the shoot apical meristem which gives rise to the shoot epidermis. [PMID:12221985, GR:pj]\r'),(413,'meristem L2','','PO:0009021','The cell layer beneath the L1 layer in the shoot meristem which gives rise to subepidermal tissue. [PMID:12221985, GR:pj]\r'),(414,'meristem L3','','PO:0009022','The multicellular layer beneath the L2 layer in the shoot meristem which gives rise to internal tissues of leaf and stem. [PMID:12221985, GR:pj]\r'),(415,'meristematic cell','','PO:0004010','A cell synthesizing protoplasm and producing new cells by division and with only a primary cell wall. [ISBN:0471245208]\r'),(416,'meristemoid','','PO:0000070','A cell or a group of cells constituting an active locus of meristematic activity in a tissue composed of somewhat older, differentiating cells. [PO:syr, ISBN:0471245208]\r'),(417,'mesocarp','','PO:0009087','Middle layer of the fruit wall or pericarp. [GR:pj]\r'),(418,'mesocotyl','','PO:0020037','The internode between the cotyledon or cotyledons and the leaf or leaves at the next node of a young sporophyte. [APWeb:Glossary]\r'),(419,'mesophyll','','PO:0006070','The chloroplast-containing, photosynthetic parenchymatous tissue situated between the two epidermal layers of the leaf or leaf like organs. [GR:pj]\r'),(420,'mesophyll cell','','PO:0004006','A Cell that constitutes leaf mesophyll. [TAIR:ki]\r'),(422,'metaphloem','','PO:0006076','Part of the primary phloem that differentiates after the protophloem and before the secondary phloem, if any of the latter is formed. [ISBN:0471245194]\r'),(423,'metaxylem','','PO:0000372','Part of the primary xylem that differentiates after the protoxylem and before the secondary xylem, if any of the latter is formed. [ISBN:047125208]\r'),(424,'microphyll','','PO:0020053','OBSOLETE. Literally a small leaf, a leaf of any size in which any vascular trace supplying it does not interrupt the central vascular cylinder when it departs, i.e. there are no leaf gaps. [APWeb:Glossary]\r'),(425,'micropylar endosperm','','PO:0000200','The region of the endosperm closest to the micropyle of the seed. [TAIR:lr]\r'),(426,'micropyle','','PO:0020025','A small canal or opening through the integument(s) at the apex of an ovule. [APWeb:Glossary]\r'),(427,'micropyle (sensu Poaceae)','','PO:0006461','A small canal through the inner integument(s) at the apex of a grass ovule. [GR:pj]\r'),(428,'microsporangium','','PO:0009070','Sporangium producing microspores, usually many in number. [APWeb:Glossary]\r'),(431,'microspore','','PO:0020048','The smaller, in general, of the two kinds of spores produced after meiosis in the life cycle of a heterosporous plant, and on germination giving rise to the male gametophyte. [APWeb:Glossary]\r'),(433,'microspore (sensu Zea)','','PO:0006480','The smaller, in general, of the two kinds of spores produced in the life cycle of a maize plant. It gives rise to the male gametophyte. [GR:pj]\r'),(434,'microsporocyte','','PO:0020047','A diploid (2n) cell that undergoes meiosis and produces four haploid (1n) microspores. [ISBN:0878934030]\r'),(437,'microsporophyll','','PO:0009028','A structure on which one or more microsporangia are borne; in flowering plants, the stamen. [APWeb:Glossary]\r'),(438,'middle layer','','PO:0004700','Usually a single cell layer between tapetum and endothecium which almost invariably degenerates early during angiosperm anther  development and is eventually absorbed by adjacent cells. [POC:curators]\r'),(439,'midvein','','PO:0020139','The central, and usually the most prominent, vein of a leaf or leaf-like organ. [APWeb:Glossary]\r'),(440,'modified aleurone','','PO:0008008','The morphologically distinct aleurone layer located adjacent to the nucellar projection. [GR:ap \"]\r'),(441,'mucilage cell','','PO:0000373','OBSOLETE. Cell containing mucilages or gums or similar carbohydrate material characterized by the property of swelling in water. [ISBN:0471245208]\r'),(442,'multiple fruit','','PO:0020086','OBSOLETE. Fruit on a common axis derived from the ovaries of several flowers. [APWeb:Glossary]\r'),(443,'myrosin cell','','PO:0000352','Cell containing glucosinolates (mustard oil glucosides) and myrosinases, enzymes hydrolyzing the glucosinolates. [ISBN:0471245208]\r'),(444,'nectary','','PO:0009035','A multicellular glandular structure secreting a liquid containing organic substances especially sugars. [GR:pj]\r'),(445,'nectary epidermis','','PO:0000207','The epidermal layer of the nectary. [TAIR:lr]\r'),(446,'nectary parenchyma','','PO:0000309','Relatively unspecialized tissue present in the nectary. [TAIR:lr]\r'),(447,'nexine','','PO:0020011','The inner, non-sculptured part of the exine which lies below the sexine. [APWeb:Glossary]\r'),(448,'nodal root','','PO:0003005','Adventitious root that forms at a shoot node. [http://www.botgard.ucla.edu/html/botanytextbooks/generalbotany/typesofroots/]\r'),(449,'non-articulated laticifer','','PO:0005007','A structure consisting of long multinucleate tubes in which latex is found, having no cross walls. [GR:pj, APWeb:Glossary]\r'),(451,'non-secretory trichome','','PO:0004510','Trichome that does not have secretory function. [POC:curators]\r'),(452,'nucellar epidermis','','PO:0008006','The morphologically distinct outer layer of the nucellus.  [GR:ap \"]\r'),(453,'nucellar projection','','PO:0008007','The morphologically distinct portion of the nucellus overlying the vascular strands in the grass caryopsis. [GR:ap \"]\r'),(454,'nucellus','','PO:0020020','Subepidermal tissue in the ovule surrounding the megasporocyte. [APWeb:Glossary]\r'),(455,'nucellus (sensu Poaceae)','','PO:0006462','Subepidermal tissue in the ovule of a grass plant surrounding the megasporocyte. [GR:pj]\r'),(456,'nucellus (sensu Zea)','','PO:0006492','Subepidermal tissue in the ovule of a maize plant surrounding the megasporocyte. [GR:pj]\r'),(457,'obsolete plant structure','','PO:0006300','OBSOLETE. The instances of this parent term are those anatomical terms which have become obsolete. [GR:pj]\r'),(458,'obturator','','PO:0020029','An outgrowth of the funicle, that forms a bridge between the micropyle and other tissues. [APWeb:Glossary]\r'),(459,'oil gland','','PO:0005669','A gland or a cavity lined with cells that secrete oils. [GR:pj]\r'),(460,'organ','','PO:0009008','A natural part or structure in a plant, capable of performing some special action (termed its function), which is essential to the life or well-being of the whole. [MaizeGDB:lv]\r'),(461,'outer integument','','PO:0020023','One of the two layers of tissue that usually cover the ovule, contiguous to the inner integument and usually involved in forming the micropyle at the apex. [APWeb:Glossary]\r'),(465,'outer vascular cambium','','PO:0004522','Cambium at the outer margin of the xylem cylinder. [POC:curators]\r'),(466,'ovary','','PO:0009072','The basal portion of a carpel or group of fused carpels, that encloses the ovule(s). [APWeb:Glossary, TAIR:lr]\r'),(467,'ovary (sensu Poaceae)','','PO:0006456','The basal portion of a carpel that encloses the ovule(s) in a grass floret. [GR:pj]\r'),(468,'ovary (sensu Zea)','','PO:0006486','The basal portion of a carpel that encloses the ovule(s) in a maize floret. [GR:pj]\r'),(469,'ovary epidermis','','PO:0006063','The epidermal cell layer of the ovary. [GR:pj]\r'),(471,'ovary placenta','','PO:0020001','A more or less localized region within an ovary to which ovules are attached. [APWeb:Glossary]\r'),(474,'ovule','','PO:0020003','A stalked or sessile structure in a seed plant within which one or more megaspores are formed and later the female gametophyte or embryo sac develops. [APWeb:Glossary]\r'),(475,'ovule (sensu Poaceae)','','PO:0006457','A stalked or sessile structure in a grass carpel within which one or more megaspores are formed and later the female gametophyte or embryo sac develops. [GR:pj]\r'),(476,'ovule (sensu Zea)','','PO:0006491','A stalked or sessile structure in a maize carpel within which one or more megaspores are formed and later the female gametophyte or embryo sac develops. [GR:pj]\r'),(477,'ovule primordium','','PO:0000018','An organized group of cells that will differentiate into ovule.  [TAIR:ki]\r'),(478,'palea','','PO:0009038','In a grass floret, the upper of the two bracts enclosing a flower. [APWeb:Glossary, GR:pj]\r'),(479,'palea of ear floret','','PO:0006361','In a maize ear floret, the upper of the two bracts enclosing a flower. [GR:pj]\r'),(484,'palea of tassel floret','','PO:0006359','In a maize tassel floret, the upper of the two bracts enclosing a flower. [GR:pj]\r'),(489,'paleal apiculus','','PO:0006033','A short, abrupt, flexible point present at the apex of the palea [GR:pj]\r'),(490,'palisade mesophyll','','PO:0005648','parenchyma containing closely packed elongated chlorenchymatous cells oriented perpendicular to the leaf surface and which are active in photosynthesis. [ISBN:0080374913, GR:pj]\r'),(491,'palisade mesophyll cell','','PO:0006206','Elongated chlorenchymatous cell oriented perpendicular to the leaf surface and which is active in photosynthesis. [GR:pj]\r'),(492,'palmate leaf','','PO:0020046','A once-compound leaf divided into several leaflets which arise at the same point, there being no rachis. [APWeb:Glossary]\r'),(493,'papillae','','PO:0002001','A soft protuberance on an epidermal cell of the stigma. [ISBN:0471245208]\r'),(494,'paraclade','','PO:0004720','Lateral branch which ends in an inflorescence that repeats the main inflorescence. [APWeb:Glossary, ISBN:0521251346]\r'),(495,'paraclade cortex','','PO:0004721','The primary tissue located between the vascular system and the epidermis of the paraclade. [TAIR:ki]\r'),(496,'parenchyma','','PO:0005421','Relatively unspecialized tissue composed of polyhedral cells typically with thin, non-lignified cellulose cell walls and nucleate living protoplasts. [GR:pj]\r'),(497,'parenchyma cell','','PO:0000074','A relatively unspecialized cell with a nucleate protoplast. [ISBN:0471245208]\r'),(498,'parenchyma sheath','','PO:0006024','A single layered, parenchymatous bundle sheath characterized by presence of large quantity of starch. [ISBN:0080374913]\r'),(499,'part of','',' part_of','\r'),(500,'passage cell','','PO:0000353','Cell in exodermis or endodermis that remains thin walled when the associated cells develop thick secondary walls. [ISBN:0471245208]\r'),(501,'pavement cell','','PO:0000332','Epidermal cell with characteristic sinuous anticlinal cell walls that overall give a jigsaw like appearance to the leaf epidermis. [ISBN:087694289]\r'),(502,'pedicel','','PO:0009052','Basal part of the ultimate branch of the inflorescence. [APWeb:Glossary]\r'),(503,'pedicel cortex','','PO:0004722','The primary tissue located between the vascular system and the epidermis of the pedicel. [TAIR:ki]\r'),(504,'pedicel of ear spikelet','','PO:0006415','This is the ultimate branch of the pedicellate ear spikelet. [GR:pj]\r'),(506,'peduncle','','PO:0009053','The stalk of an inflorescence; that part of the inflorescence below the first flower or inflorescence branch and above the last foliage leaf/pair of foliage leaves. [APWeb:Glossary]\r'),(507,'perianth','','PO:0009058','Non-fertile parts of a flower surrounding the fertile organs, collectively the calyx and corolla of a flower, or only a singe whorl. [APWeb:Glossary]\r'),(508,'pericarp','','PO:0009084','The wall of a fruit, developed from the ovary or carpel wall. [APWeb:Glossary, GR:pj, TAIR:lr]\r'),(509,'pericycle','','PO:0006203','Part of the tissue of the stele located between the phloem and endodermis. [ISBN:047124529]\r'),(510,'periderm','','PO:0005046','Secondary protective tissue that replaces the epidermis in stems and root, rarely in other organs.  [ISBN:047124529, GR:pj]\r'),(511,'perigynium','','PO:0009044','Sac-like bract subtending the pistillate flower, as in Carex. [GR:pj]\r'),(512,'peripheral zone','','PO:0000225','Organogenic region of the meristem,  characterized by higher rates of cell division. [TAIR:lr, ISBN:0521288959]\r'),(513,'perisperm','','PO:0020058','Diploid nutritive tissue in an angiospermous seed derived from nucellar tissue. [APWeb:Glossary]\r'),(514,'petal abaxial epidermis','','PO:0006052','The abaxial/lower epidermal cell layer of the petal. [GR:pj]\r'),(515,'petal adaxial epidermis','','PO:0006053','The adaxial/upper epidermal cell layer of the petal. [GR:pj]\r'),(516,'petal epidermis','','PO:0006041','The epidermal layer of the petal. [GR:pj]\r'),(517,'petal mesophyll','','PO:0006071','The chloroplast-containing, photosynthetic parenchymatous tissue situated between the two epidermal layers of the petal. [GR:pj]\r'),(518,'petal parenchyma','','PO:0006069','Relatively unspecialized tissue present in the petals. [GR:pj]\r'),(519,'petal primordium','','PO:0000021','The very first appearance of a petal.  [TAIR:ki]\r'),(520,'petiole cortex','','PO:0000053','The primary tissue located between the vascular system and the epidermis of the petiole. [TAIR:ki]\r'),(521,'petiole epidermis','','PO:0000051','Epidermal layer of a leaf petiole. [TAIR:ki]\r'),(522,'petiole parenchyma','','PO:0006066','Relatively unspecialized tissue present in the leaf petiole. [GR:pj]\r'),(523,'petiole vascular system','','PO:0000052','Vascular system of the leaf petiole. [TAIR:ki]\r'),(524,'petiolule','','PO:0020050','The stalk of a leaflet. [APWeb:Glossary]\r'),(525,'phellem','','PO:0004003','Tissue centrifugally derived from cork cambium, nonliving at maturity, and having suberized walls.  [ISBN:0471245208, POC:curators]\r'),(526,'phelloderm','','PO:0005050','A tissue often resembling cortical parenchyma produced centripetally by the cork cambium. [ISBN:0080374913]\r'),(527,'phelloid cell','','PO:0004007','OBSOLETE.  A cell within the phellem (cork) but distinct from the cork cell in having no suberin in its walls. [ISBN:0471245208]\r'),(528,'phloem','Phloem','PO:0005417','Vascular tissue whose principal function is conducting organic substances. [GR:pj]\r'),(529,'phloem fiber','','PO:0004519','A fiber in phloem. [POC:curators]\r'),(530,'phloem mother cell','','PO:0000400','A cell derived from vascular cambium which is destined to differentiate into secondary phloem. [POC:curators]\r'),(531,'photosynthetic cell','','PO:0004008','OBSOLETE. A chloroplast-containing cell engaged in photosynthesis. [ISBN:0471245208]\r'),(532,'phyllary','','PO:0009045','Equals inflorescence bract of an involucre, as in Asteraceae. [APWeb:Glossary]\r'),(533,'phyllome','','PO:0006001','A collective term for all the different types of leaves appearing on plants. [ISBN:0080374913]\r'),(534,'pinnate leaf','','PO:0020045','A once-compound leaf with leaflets borne along a rachis. [APWeb:Glossary]\r'),(535,'pistillode','','PO:0009078','A sterile pistil, often rudimentary. [APWeb:Glossary]\r'),(536,'pith','','PO:0006109','Non-vascular tissue in the center of stem or root [ISBN:0080280307]\r'),(537,'placentoid','','PO:0020005','An inpushing of the anther wall. [APWeb:Glossary]\r'),(539,'placentoid (sensu Zea)','','PO:0006483','An inpushing of the anther wall of a maize stamen. [GR:pj]\r'),(540,'plant cell','','PO:0009002','Structural and physiological unit of a plant consisting of the cytoplasm, protoplast and cell wall; in nonliving state, of cell wall only, or cell wall and some nonliving inclusions. [ISBN:0471245208, GR:pj]\r'),(541,'plant ontology','','PO:0009075','OBSOLETE. A controlled vocabulary to describe the various plant parts and the growth and developmental stages. [Poc:curators]\r'),(542,'plant structure','','PO:0009011','Any morphological or anatomical feature of a plant. [Poc:curators]\r'),(543,'plumule','','PO:0020032','The somewhat differentiated terminal bud in several embryo types above the cotyledonary node, in which one or more internodes and leaves or scales can be discerned in a primordial stage. [APWeb:Glossary]\r'),(544,'polar nucleus','','PO:0020095','OBSOLETE: Usually two nuclei in the center of the eight-nucleate embryo sac that fuse, and subsequently fuse with one of the male gametes to produce the endosperm. [APWeb:Glossary]\r'),(545,'pollen tube','','PO:0006345','A tubular cell extension formed by the germinating pollen grain; carries the male gametes into the ovule. [ISBN:0471245208]\r'),(546,'pollen tube tip','','PO:0000028','Tip portion of the pollen tube that is rapidly growing. [TAIR:ki]\r'),(547,'pollen wall','','PO:0020059','Complex wall surrounding the micrsopore. [UMSL:fz]\r'),(549,'primary parietal cell','','PO:0006010','It is formed by the division of the archesporial initial. [PMID:2476454]\r'),(551,'primary phloem','','PO:0006075','The phloem of the primary plant body. [ISBN:0122151704]\r'),(552,'primary root','Hauptwurzel','PO:0020127','The root which develops directly from the embryonic radicle. [ISBN:0122151704]\r'),(555,'primary root tip','','PO:0000026','The portion of the primary root including the meristem and root cap. [TAIR:ki]\r'),(556,'primary sporogenous cell','','PO:0006088','It is formed by the division of the male archesporial initial. After several mitotic divisions these cells differentiate into pollen mother cells. [PMID:12897248]\r'),(558,'primary vascular tissue','','PO:0006078','OBSOLETE. The vascular tissue of the primary plant body at the embryonic stage.  [GR:pj]\r'),(559,'primary xylem','','PO:0005849','The xylem of the primary plant body.  [ISBN:0471245194, GR:pj, ISBN:0122151704]\r'),(560,'procambium','','PO:0006074','A primary cambium which undergoes differentiation to form the primary vascular tissue. [ISBN:0080374913]\r'),(562,'proliferation tissue','','PO:0006087','OBSOLETE. Tissue that develops from phloem parenchyma in the outer portion of the inner bark accommodating the expansion in circumference. [ISBN:0080374913]\r'),(563,'promeristem','','PO:0005752','OBSOLETE. Meristematic tissue consisting of apical initials, together with cells derived from them and which are still close to the initial. [GR:pj, ISBN:0080374913]\r'),(564,'prop root','','PO:0000044','Adventitious root formed at stem nodes above the ground and growing directly into the soil. [TAIR:ki]\r'),(565,'prophyll','','PO:0009042','The first leaf or two leaves formed at the base of an axillary shoot, often smaller and/or in a distinctively different position from those formed subsequently. [APWeb:Glossary]\r'),(566,'protective layer','','PO:0006212','The layer of cells in the abscission zone that have lignin and suberin depositions and are found on the axial side of the break or exposed surface of abscission. [ISBN:0122151704]\r'),(567,'protoderm','','PO:0006210','The undifferentiated surface cell layer of the primary plant body, which gives rise to epidermis. [ISBN:047124529, GR:pj]\r'),(568,'protophloem','','PO:0006077','The first-formed elements of the primary phloem. [ISBN:0471245194]\r'),(569,'protoxylem','','PO:0000272','The first formed elements of the primary xylem. [ISBN:047125208]\r'),(570,'pyrene','','PO:0020084','OBSOLETE. The stone or pit (endocarp plus seed) of a succulent fruit. [APWeb:Glossary]\r'),(571,'quiescent center','','PO:0020149','Hemispherically shaped aggregation of mitotically and metabolically inactive cells positioned behind the root cap. [ISBN:0122151704]\r'),(576,'radicle','','PO:0020031','The radicle is the basal continuation of the hypocotyl in an embryo and gives rise to the root system of the adult plant; sometimes more or less abortive. [APWeb:Glossary]\r'),(577,'raphe','','PO:0020027','That part of the funiculus that is adnate to the ovule. [APWeb:Glossary, ISBN:047124529]\r'),(578,'ray initial','','PO:0000082','A cell in the vascular cambium that gives rise to ray cells of the secondary xylem and secondary phloem. [ISBN:0471245208]\r'),(579,'ray wood parenchyma','','PO:0004534','Radially oriented parenchyma tissue in secondary xylem.  [POC:curators]\r'),(580,'ray wood parenchyma cell','','PO:0004527','Parenchyma cell of a ray in secondary xylem.  [POC:curators]\r'),(581,'receptacle','','PO:0009064','The region at end of pedicel or axis to which parts of flower are attached. [Poc:curators, APWeb:Glossary]\r'),(582,'reproductive structures','','PO:0009083','OBSOLETE. Aggregation of gamete producing structures. [Poc:curators]\r'),(583,'resin canal','','PO:0005665','A duct of schizogenous origin lined with resin-secreting cells and containing resin [ISBN:0080374913, GR:pj]\r'),(584,'rhexigenous aerenchyma','','PO:0005704','OBSOLETE. Aerenchyma originating by rupture of cells. [GR:pj, ISBN:0080374913]\r'),(585,'rhizome','Rhizom','PO:0004542','Underground shoot [POC:curators]\r'),(586,'rib zone','','PO:0000226','The region of the meristem that lies below the central zone and is flanked by the peripheral zone [ISBN:0521288959, TAIR:lr]\r'),(587,'root aerenchyma','','PO:0006213','Parenchyma tissue containing particularly large intercellular spaces in the tissue of roots. [GR:pj]\r'),(588,'root apical meristem','','PO:0020147','Meristem at the root apex. [UMSL:fz, GR:pj]\r'),(589,'root borne shoot','','PO:0004544','Shoot that is initiated from a root. [POC:curators]\r'),(590,'root cap','','PO:0020123','A group of cells that covers the apical meristem of the root. [APWeb:Glossary]\r'),(593,'root cortex','','PO:0000258','The primary tissue located between the vascular system and the epidermis of the root. [ISBN:047125208, GR:pj]\r'),(594,'root endodermis','','PO:0005059','The innermost layer of the cortex in roots of  seed plants. [GR:pj]\r'),(595,'root epidermis','','PO:0006036','The outermost primary cell layer of the root. [ISBN:0080374913]\r'),(596,'root hair','','PO:0000256','A root epidermal cell with a simple extension that is concerned with absorption of soil solution. [ISBN:0471245208]\r'),(597,'root hair tip','','PO:0000029','Tip portion of an outgrowth of a root epidermal cell. [TAIR:ki]\r'),(598,'root lateral meristem','','PO:0006308','Meristem of the root located parallel to the sides of the axis. [ISBN:047124529]\r'),(599,'root meristem','','PO:0006085','Meristem found in a root. [GR:pj]\r'),(600,'root nodule','','PO:0003023','Enlargement or swelling on the roots of plants, particularly in the Fabaceae, inhabited by nitrogen-fixing bacteria. [ISBN:0471245208]\r'),(601,'root periderm','','PO:0005047','Secondary protective tissue that replaces the epidermis in root. [GR:pj]\r'),(602,'root pith','','PO:0005040','Non-vascular tissue in the center of root. [ISBN:0080280307]\r'),(603,'root procambium','','PO:0006307','A derivative of the apical meristem which undergoes differentiation to form the primary vascular tissue of a root. [GR:pj]\r'),(604,'root stele','','PO:0020124','The central column of primary vascular tissue in the root and any tissue that it surrounds. [APWeb:Glossary]\r'),(605,'root tip','','PO:0000025','The portion of the root including the meristem and root cap. [TAIR:ki]\r'),(606,'root vascular system','','PO:0003011','Total of the vascular tissues in their specific arrangements in the root. [TAIR:ki, ISBN:0471245208]\r'),(607,'salt gland','','PO:0005661','A specialized tissue where excess salt absorbed in water from the soil is concentrated, being stores or excreted. [GR:pj]\r'),(608,'sapwood','','PO:0004513','Outer part of the wood of stem or root containing living cells and reserves and in which conduction of water takes place. Generally lighter colored than the heartwood [POC:curators, ISBN:0471245208]\r'),(609,'scale leaf','','PO:0006003','A reduced and more or less non-photosynthetic leaf, often associated with a vegetatively propagating organ such as a rhizome or perennating bud. [ISBN:0080374913]\r'),(611,'sclerenchyma','','PO:0005427','A supporting tissue composed of fibers or sclereids. [ISBN:0080374913]\r'),(612,'sclerenchyma cell','','PO:0000077','Usually dead cell variable in form and size, with more or less thick, often lignified, secondary walls. [ISBN:0471245208]\r'),(613,'sculpture elements','','PO:0020015','Third layer of sexine. [APWeb:Glossary]\r'),(614,'scutellar node','','PO:0004708','The region in the embryo between the primary root (enclosed in the coleorhiza) and the plumule (enclosed in the coleoptile) to which the scutellum is attached. [MaizeGDB:lv]\r'),(615,'scutellum','','PO:0020110','A more or less shield-shaped and absorptive portion of an embryo of grasses, probably a modified cotyledon. [APWeb:Glossary]\r'),(616,'scutellum epidermis','','PO:0006049','The epidermal layer of the scutellum. [GR:pj]\r'),(619,'secondary phloem','','PO:0005043','The phloem tissue formed by the activity of the vascular cambium. [ISBN:0122151704]\r'),(620,'secondary vascular tissue','','PO:0006080','OBSOLETE. The vascular tissue derived from the vascular cambium because of the secondary growth. [GR:pj]\r'),(621,'secondary vein','','PO:0020140','Second order veins in the leaf blade. [GR:pj]\r'),(622,'secondary xylem','','PO:0005848','The xylem tissue formed by the activity of the vascular cambium. [GR:pj, ISBN:0471245194]\r'),(623,'secretory cell','','PO:0004012','OBSOLETE. Cell that produces secreted substances. [TAIR:ki]\r'),(624,'secretory tissue','','PO:0005656','Tissues that form specialized structures producing a secretion. [ISBN:047124529, GR:pj]\r'),(625,'secretory trichome','','PO:0004509','A  trichome that secretes or sequesters a substance. [POC:curators]\r'),(627,'seed as dispersal unit','','PO:0020081','OBSOLETE. [Poc:curators]\r'),(628,'seed chalaza','','PO:0006333','Remnant of the ovular chalaza which is a region in the ovule where the integuments and the nucellus merge with the funiculus.  [GR:pj]\r'),(629,'seed coat','','PO:0009088','Covering of seed derived from ovular - mainly integumentary - tissue. [APWeb:Glossary, TAIR:lr, GR:pj]\r'),(630,'seed coat epidermis','','PO:0006048','The epidermal layer of the seed coat. [GR:pj]\r'),(631,'seed funicle','','PO:0006332','Remnants of the funicle from ovary where it attaches the ovule to the placenta. [GR:pj]\r'),(632,'seed hair','','PO:0004511','Trichome that develops from seed coat epidermis and is often long with putative dispersal function.  [POC:curators]\r'),(633,'seed micropyle','','PO:0006334','A pore on the seed coat which is a remnant of the ovular micropyle. [GR:pj]\r'),(634,'seed obturator','','PO:0006336','An outgrowth of the seed funicle, that forms a bridge between the seed micropyle and other tissues. It is also a remnant form of the obturator found in the ovular funicle. [GR:pj]\r'),(635,'seed operculum','','PO:0019024','A plug-like structure formed in the micropylar region of the seed coat. [ISBN:0080280293]\r'),(636,'seed raphe','','PO:0006331','The ridge along the body of the seed formed from the part of funiculus that was adnate to the ovule. [ISBN:047124529]\r'),(637,'seminal root','','PO:0000046','Root formed at the scutelar node of the embryo in some monocotyledonous plants. [TAIR:ki]\r'),(638,'sepal abaxial epidermis','','PO:0006054','The abaxial/lower epidermal cell layer of the sepal. [GR:pj]\r'),(639,'sepal adaxial epidermis','','PO:0006055','The adaxial/upper epidermal cell layer of the sepal. [GR:pj]\r'),(640,'sepal epidermis','','PO:0006040','The outermost cell layer of the sepal. [GR:pj]\r'),(641,'sepal mesophyll','','PO:0006072','The chloroplast-containing, photosynthetic parenchymatous tissue situated between the two epidermal layers of the sepal. [GR:pj]\r'),(642,'sepal parenchyma','','PO:0006068','Relatively unspecialized tissue present in the sepals. [GR:pj]\r'),(643,'sepal primordium','','PO:0004704','The very first appearance of a sepal. [POC:curators]\r'),(644,'sepal vascular system','','PO:0004723','Vascular system of the sepal. [TAIR:ki]\r'),(645,'separation layer','','PO:0006211','Cells that develop an abnormal wall chemistry and swelling resulting in easily being pulled apart along the pectin-rich middle lamella; directly involved in the weakening process of abscission. [ISBN:0122151704]\r'),(646,'septate fiber','','PO:0004521','A fiber with thin transverse walls (septa), which are formed after the cell develops a secondary wall thickening. [POC:curators]\r'),(647,'septum','','PO:0000030','A thin partition or membrane that divides a cavity or a mass of tissue, e.g., in anther, ovary or fruit. [APWeb:Glossary]\r'),(648,'sexine','','PO:0020012','The outer, sculptured layer of the exine, which lies above the nexine. [APWeb:Glossary]\r'),(649,'sheath cell','','PO:0004531','Cell on the margin of, and tending to form a sheath around, the procumbent cells of a multi-seriate ray as seen in tangential section. [POC:curators]\r'),(650,'shoot apex','','PO:0000037','The topmost part of the shoot, situated at the distal extremity of the shoot axis, consists of apical meristem and the youngest leaf primordia. [TAIR:ki]\r'),(651,'shoot apical meristem','','PO:0020148','Meristem formed in the apex of the shoot, including meristems originating as axillary shoot meristems. [UMSL:fz]\r'),(652,'shoot borne root','','PO:0000042','Post-embryonic root developed from stem. [TAIR:ki]\r'),(653,'shoot borne shoot','','PO:0004545','Shoot that is initiated from a shoot. [POC:curators]\r'),(654,'shoot epidermis','','PO:0006035','Outer layer of the shoot organs. [GR:pj, ISBN:047124529]\r'),(655,'shoot internode','','PO:0005005','The region of the shoot present between the two shoot nodes. [GR:pj]\r'),(656,'shoot lateral meristem','','PO:0006344','Meristem of the shoot located parallel to the sides of the axis. [Poc:curators]\r'),(657,'shoot meristem','','PO:0006079','Meristem found in a shoot. [GR:pj]\r'),(658,'shoot node','','PO:0005004','The region of the shoot where the spikelet, flower, floret, branch, bud and/or leaves are attached. [GR:pj]\r'),(659,'shoot procambium','','PO:0006306','A derivative of the apical meristem which undergoes differentiation to form the primary vascular tissue of a shoot. [GR:pj]\r'),(660,'short cell','','PO:0004718','An isodiametric epidermal cell. [POC:curators]\r'),(661,'short shoot','','PO:0004701','Shoot in which the internodes elongate little or at all, bearing reproductive structures and/or leaves. [APWeb:Glossary]\r'),(662,'sieve tube member','','PO:0000289','One of the series of cells that make up a sieve tube; it shows a more or less pronounced differentiation between sieve plates (wide pores) and lateral sieve areas (narrow pores). [ISBN:0471245208]\r'),(663,'silica cell','','PO:0004009','Cells with deposits of silica in them. One of the two types of short cells in the epidermis of grasses and bamboos. It is usually paired with epidermal cork cell. [ISBN:0471245208]\r'),(664,'silk','','PO:0006488','The style of a maize floret. [GR:pj]\r'),(665,'simple leaf','','PO:0020042','A leaf in which the lamina is undivided. [Poc:curators]\r'),(666,'socket cell','','PO:0000115','Cell that surrounds a trichome and provides its support. [ISBN:0471245208]\r'),(667,'somatic embryo','','PO:0000011','An embryo arising from previously differentiated somatic cells in vitro, rather than from fused haploid gametes, i.e., zygote. [TAIR:ki]\r'),(669,'spikelet','','PO:0009051','Ultimate and congested inflorescence branch of the grasses. [APWeb:Glossary]\r'),(670,'spikelet meristem','','PO:0006327','Apical meristem that gives rise to the two or more florets of a grass inflorescence. [GR:pj]\r'),(671,'spikelet pair meristem','','PO:0006328','The meristem that produces two spikelet meristems, each of which produces two floral meristems. [GR:pj]\r'),(672,'spikelet pedicel','','PO:0006319','Inflorescence branch that terminates in a spikelet. [Poc:curators]\r'),(673,'spikelet rachilla','','PO:0009080','The axis of the spikelet, above the glumes. [Poc:curators]\r'),(674,'spongy mesophyll','','PO:0005647','Leaf mesophyll parenchyma characterized by little elongated cells, that are not closely packed and have conspicuous intercellular spaces. [GR:pj, ISBN:0080374913]\r'),(675,'spongy mesophyll cell','','PO:0006205','Irregularly-shaped, chlorenchymatous cell, separated by large air spaces.  [GR:pj]\r'),(676,'sporocyte','','PO:0006204','A diploid (2n) cell that undergoes meiosis and produces four haploid (1n) spores. [GR:pj]\r'),(677,'sporophyll','','PO:0009026','A leaf-like organ on which one or more sporangia are borne. [APWeb:Glossary]\r'),(678,'sporophyte','','PO:0009003','A plant or phase of a life cycle that bears spores formed by meiosis. [APWeb:Glossary]\r'),(679,'stamen','','PO:0009029','A microsporophyll bearing one or more microsporangia. [APWeb:Glossary]\r'),(680,'stamen (sensu Poaceae)','','PO:0006441','A microsporophyll, bearing four microsporangia in a grass floret. [GR:pj]\r'),(681,'stamen (sensu Zea)','','PO:0006472','A microsporophyll bearing four microsporangia in a maize floret. [GR:pj]\r'),(682,'stamen primordium','','PO:0004705','The very first appearance of a stamen. [POC:curators]\r'),(683,'staminode','','PO:0009077','Sterile stamen. [APWeb:Glossary, GR:pj]\r'),(684,'starch sheath cell','','PO:0000020','OBSOLETE. Cells characterized by conspicuous and rather stable accumulation of starch. [ISBN:044174520]\r'),(685,'statolith','','PO:0020134','OBSOLETE. Solid cell inclusion of starch containing plastids occurring in root cap cells. [GR:pj]\r'),(686,'stem aerenchyma','','PO:0006214','Parenchyma tissue containing particularly large intercellular spaces. [GR:pj]\r'),(687,'stem cortex','','PO:0000223','The primary tissue located between the vascular system and the epidermis of the stem. [GR:pj, ISBN:047124529]\r'),(688,'stem endodermis','','PO:0005058','The innermost layer of cortex in the stem of seed plants. [GR:pj]\r'),(689,'stem epidermis','','PO:0000112','Epidermal layer of the stem. [TAIR:lr]\r'),(690,'stem hypodermis','','PO:0005057','A layer or layers of cells beneath the stem epidermis distinct in appearance from adjacent tissues. [GR:pj, ISBN:0080374913]\r'),(691,'stem intercalary meristem','','PO:0006347','Meristematic tissue in the primary body of stem separated from the apical meristem by more or less mature tissues. [GR:pj]\r'),(692,'stem internode','','PO:0020142','The portion of a stem between the level of insertion of two successive leaves, leaf pairs or leaf whorls, or branches of an inflorescence, i.e. between two nodes. [APWeb:Glossary]\r'),(693,'stem node','','PO:0020141','The level (transverse plane) of a stem at which one or more leaves and associated axillary bud(s) arise. [APWeb:Glossary]\r'),(694,'stem periderm','','PO:0005048','Secondary protective tissue that replaces the epidermis in stem. [GR:pj]\r'),(695,'stem pith','','PO:0005041','Non-vascular tissue in the center of stem. [ISBN:0080280307]\r'),(696,'stem vascular system','','PO:0000039','Vascular tissues in their specific arrangements in the stem [TAIR:ki]\r'),(697,'sterile lemma','','PO:0009040','A bract in the position of a lemma, but not enclosing floral organs [UMSL:tk]\r'),(698,'stigma','','PO:0009073','Part of a carpel or group of fused carpels on which the pollen germinates, usually apical. [APWeb:Glossary, TAIR:lr]\r'),(699,'stigma (sensu Poaceae)','','PO:0006468','The apical part of a carpel of a grass floret on which the pollen germinates. [GR:pj]\r'),(700,'stigma (sensu Zea)','','PO:0006487','The apical part of a carpel of a maize floret on which the pollen germinates. [GR:pj]\r'),(701,'stigma epidermis','','PO:0006061','The epidermal cell layer of the stigma. [GR:pj, PMID:11951033]\r'),(703,'stipel','','PO:0020051','Stipule-like appendage(s) at the base of a leaflet (in unifoliolate or simple leaves, found at the top of the petiole). [APWeb:Glossary]\r'),(704,'stipule','','PO:0020041','One of (usually) a pair of appendages at the bases of leaves in many broad-leaved angiosperms. [APWeb:Glossary]\r'),(705,'stolon','Stolon','PO:0003024','A slender, prostrate or trailing above-ground stem which produces roots and sometimes erect shoots at its nodes. [APWeb:Glossary]\r'),(706,'stomatal complex','','PO:0002000','An opening in the epidermis of leaves and stems bordered by two guard cells and serving in gas exchange. [ISBN:0471245208]\r'),(707,'stomium','','PO:0020101','A fissure or pore in the anther lobe through which the pollen is released. [GR:pj]\r'),(708,'stomium (sensu Poaceae)','','PO:0006449','A fissure in the anther lobe through which the pollen is released in grasses. [GR:pj]\r'),(709,'stomium (sensu Zea)','','PO:0006485','A fissure in the anther lobe through which the pollen is released in maize. [GR:pj]\r'),(710,'strophiole','','PO:0019023','An outgrowth occurring on the raphe. [ISBN:0080280293]\r'),(711,'style','','PO:0009074','An elongated part of a carpel or group of fused carpels between the ovary and the stigma, and through which the pollen tube grows. [APWeb:Glossary, TAIR:lr]\r'),(712,'style (sensu Poaceae)','','PO:0006469','An elongated part of a carpel between the ovary and the stigma of a grass floret, through which the pollen tube grows. [GR:pj]\r'),(713,'style epidermis','','PO:0006062','The epidermal cell layer of the style. [GR:pj]\r'),(715,'subsidiary cell','','PO:0000284','An epidermal cell associated with a stoma and at least morphologically distinguishable from the other epidermal cells. [ISBN:047124520]\r'),(716,'subterranean tuber','','PO:0004547','A swollen rhizome or a part of the rhizome with determinate growth. [POC:curator]\r'),(717,'suspensor','','PO:0020108','A nearly always single file of cells at the base of the embryo derived from the basal cell. [GR:pj]\r'),(718,'synergid','','PO:0000191','Cell, usually two in number, in the micropylar end of the embryo sac of angiosperms associated with the egg in the egg apparatus. [ISBN:047125208, TAIR:ki]\r'),(719,'tapetum','','PO:0009071','Innermost part of the anther wall, involved in the nutrition of the pollen. [APWeb:Glossary, TAIR:lr]\r'),(720,'tapetum (sensu Poaceae)','','PO:0006450','Innermost part of the anther wall, involved in the nutrition of the pollen in grasses. [GR:pj]\r'),(721,'tapetum (sensu Zea)','','PO:0006484','Innermost part of the anther wall, involved in the nutrition of the pollen in maize. [GR:pj]\r'),(722,'tassel','','PO:0020126','The functionally-staminate flowering structure that terminates the stem of a Zea mays plant. [MaizeGDB:lv]\r'),(723,'tassel branch','','PO:0006323','Any branch forming from the primary or higher order tassel axes. [GR:pj]\r'),(724,'tassel floret','','PO:0006310','Flowers of the spikelets of maize tassel. [GR:pj]\r'),(725,'tassel floret meristem','','PO:0006374','Apical meristem that gives rise to the organs of a maize tassel floret. [GR:pj]\r'),(726,'tassel meristem','','PO:0006376','Apical meristem that gives rise to the tassel inflorescence. [GR:pj]\r'),(728,'tassel peduncle','','PO:0006417','The axis of a maize tassel below the lowest tassel node. [GR:pj]\r'),(729,'tassel sessile spikelet','','PO:0006311','Ultimate inflorescence branch of the maize tassel without a pedicel, developing from the spikelet pair meristem. [GR:pj]\r'),(730,'tassel spikelet','','PO:0006309','Ultimate inflorescence branch of the maize tassel. [GR:pj]\r'),(731,'tassel spikelet meristem','','PO:0006377','Apical meristem that gives rise to the upper and lower florets of the maize tassel spikelets.  [GR:pj]\r'),(733,'tassel spikelet rachilla','','PO:0006379','The axis of the tassel spikelet, above the glumes. [GR:pj]\r'),(734,'tectum','','PO:0020013','The layer of sexine, which forms a roof over the columellae, granules or other infratectal elements. [APWeb:Glossary]\r'),(735,'tegmen','','PO:0020056','That part of the seed coat that develops from the inner integument. [APWeb:Glossary, ISBN:0080374913]\r'),(736,'tepal','','PO:0009033','A perianth segment in a flower in which there are two whorls of such segments, but all are similar in appearance. [APWeb:Glossary]\r'),(737,'terminal bud','','PO:0004713','Bud formed at the apex of shoot. [POC:curators]\r'),(738,'terminal floral bud','','PO:0004714','Bud formed at the apex of shoot that develops into a flower. [POC:curators]\r'),(740,'terminal vegetative bud','','PO:0004716','Bud formed at the apex of shoot that develops into a long or short shoot. [POC:curators]\r'),(741,'testa','','PO:0020057','That part of the seed coat that develops from the outer integument, or from the single integument when there is only one. [APWeb:Glossary, ISBN:0080374913]\r'),(742,'tetrad of microspores','','PO:0000032','A group of four haploid cells that remained joined together shortly after meiosis. Each cell will give rise to the male gametophyte. [TAIR:ki]\r'),(743,'theca','','PO:0009069','A part of the anther consisting of paired sporangia that dehisce down a common slit. [APWeb:Glossary]\r'),(744,'theca (sensu Poaceae)','','PO:0006453','A part of the anther of a grass stamen consisting of paired sporangia that dehisce down a common slit. [GR:pj]\r'),(745,'theca (sensu Zea)','','PO:0006478','A part of the anther of a maize stamen consisting of paired sporangia that dehisce down a common slit. [GR:pj]\r'),(747,'tile  cell','','PO:0004530','Empty upright ray cell of approximately the same height as the procumbent ray cell and occurring in indeterminate horizontal series usually  interspersed among the procumbent cells. [POC:curators]\r'),(748,'tissue','','PO:0009007','Group of cells organized into a structural and functional unit; the component cells may be alike (simple tissue) or varied (complex tissue). [TAIR:lr]\r'),(749,'tracheary element','','PO:0000290','General term for any water conducting cell, tracheid or vessel member. [ISBN:0471245208]\r'),(750,'tracheid','','PO:0000301','In the xylem, a dead elongated water-conducting cell in which at least the middle lamella of the end walls remains intact. [APWeb:Glossary]\r'),(751,'tracheid bar','','PO:0019026','A distinct ring-like structure, composed of tracheid cells, which surrounds the hilum of some taxa e.g., Phaseolus, and forms a groove in the surface of the pericarp (immediately adjacent to the hilum). [ISBN:0080280293]\r'),(752,'transfer cell','','PO:0000078','A cell with wall ingrowths (or invaginations) that increase the surface of the plasmalemma.  [ISBN:0471245208]\r'),(753,'transfusion tissue','','PO:0006084','Tissue consisting of tracheids and parenchyma cells, associated with the vascular bundle. [ISBN:0080374913]\r'),(754,'transition zone','','PO:0003000','A region of the root between the meristem and the region of rapid elongation in which isodiametric growth (cell expansion) occurs. [Agricola:IND23249552, http://search.epnet.com/direct.asp?an=IND23249552&db=agr]\r'),(755,'transmitting tissue','','PO:0020102','Tissue in the style of a carpel through which the pollen tube grows; it connects the stigma and the inside of ovary. [GR:pj, ISBN:0080374913]\r'),(757,'trichoblast','','PO:0000262','The smaller cell produced by the asymmetric division of a root epidermal cell that gives rise to a root hair. [ISBN:0471245208]\r'),(758,'trichome','','PO:0000282','An outgrowth from the epidermis varying in size and complexity and including hairs, scales, and other structures; may be glandular. [ISBN:0471245208, TAIR:ki]\r'),(759,'tunica','','PO:0006302','OBSOLETE. The outermost layer or layers in the shoot apical meristem of the Angiosperms in which the plane of division is almost anticlinal. This layer contributes to surface growth. [ISBN:047124529, GR:pj]\r'),(764,'upper glume','','PO:0006004','The apical/distal of the two glumes. [GR:pj]\r'),(772,'valve','','PO:0000033',' Portion of an organ that is fragmented; in capsule, theportions into which the pericarp splits at maturity. [APWeb:Glossary]\r'),(773,'vascular cambium','','PO:0005598','A lateral meristem, the cells of which give rise to secondary xylem and phloem, leading to an increase in girth. [GR:pj]\r'),(774,'vascular system','','PO:0000034','Total of the vascular tissues in their specific arrangement in a plant or plant organ. [ISBN:0471245208]\r'),(775,'vascular tissue','','PO:0009015','Conducting tissues made up of xylem and phloem. [APWeb:Glossary]\r'),(776,'vegetative cell','','PO:0020099','The larger cell of the male gametophyte of angiosperms that does not divide further. [APWeb:Glossary]\r'),(777,'velamen','','PO:0006042','A multiseriate epidermis found in aerial roots of some monocots. Most of its cells are dead and store water like a sponge. [ISBN:0080374913]\r'),(778,'vessel member','','PO:0002003','One of the cellular components of a vessel, a dead cell with the wall between adjacent members being variously perforated and the walls that persist variously thickened.  [ISBN:0471245208]\r'),(779,'whole plant','','PO:0000003','The entire plant, including roots, shoots and leaves, at any stage of its life cycle. [TAIR:ki]\r'),(780,'wood parenchyma','','PO:0004532','Parenchymatous tissue occurring in the wood. [POC:curators]\r'),(781,'wood parenchyma cell','','PO:0004525','Parenchyma cell occurring within secondary xylem. [POC:curators]\r'),(782,'xylem','Xylem','PO:0005352','vascular tissue whose principal function is the upward translocation of water and solutes. [GR:pj]\r'),(783,'xylem element','','PO:0000273','A cell making up xylem tissue. [ISBN:0471245208]\r'),(784,'xylem fiber','','PO:0000274','A fiber in xylem. [ISBN:0471245208]\r'),(785,'zygote','','PO:0000423','Diploid cell produced by the fusion of sperm cell nucleus and egg cell. [TAIR:ki]\r'),(786,'primary leaf','','','\r'),(787,'2nd leaf','','','\r'),(788,'3rd leaf','','','\r'),(789,'4th leaf','','','\r'),(790,'5th leaf','','','\r'),(791,'6th leaf','','','\r'),(796,'7rd leaf','','','\r'),(797,'8th leaf','','','\r'),(798,'9th leaf','','','\r'),(799,'10th leaf','','','\r'),(800,'soil','Boden','','\r'),(801,'soil surface','Bodenoberflaeche','','\r'),(802,'pot','Topf','','\r'),(803,'sampling container','Probenahmegefaess','','\r'),(804,'design','Design','','\r'),(805,'treatment','Behandlung','','\r'),(806,'plot','Parzelle','','\r'),(807,'experiment','Versuch','','\r'),(808,'sample','Probe','','\r'),(809,'event','Ereignis','','\r'),(810,'tuber core','Knollenbohrkern',NULL,NULL),(811,'tuber slice','Knollenscheibe',NULL,NULL),(812,'soilmoisture sensor','Bodenfeuchtesensor',NULL,NULL),(813,'pool','Pool','','a group of samples merged together in one entity'),(814,'Block','Block','','A defined groups of experimental elements grouped together in a defined space'),(815,'Culture','Kultur','','');
/*!40000 ALTER TABLE `test_mpiscore_entities` ENABLE KEYS */;
UNLOCK TABLES;

--
-- Table structure for table `test_mpiscore_values`
--

DROP TABLE IF EXISTS `test_mpiscore_values`;
/*!40101 SET @saved_cs_client     = @@character_set_client */;
/*!40101 SET character_set_client = utf8 */;
CREATE TABLE `test_mpiscore_values` (
  `ValueID` smallint(6) NOT NULL AUTO_INCREMENT,
  `Attribut_E` varchar(50) DEFAULT NULL,
  `value` varchar(50) DEFAULT NULL,
  `Attribut_D` varchar(50) DEFAULT NULL,
  `Wert_D` varchar(50) DEFAULT NULL,
  PRIMARY KEY (`ValueID`)
) ENGINE=InnoDB AUTO_INCREMENT=312 DEFAULT CHARSET=latin1;
/*!40101 SET character_set_client = @saved_cs_client */;

--
-- Dumping data for table `test_mpiscore_values`
--

LOCK TABLES `test_mpiscore_values` WRITE;
/*!40000 ALTER TABLE `test_mpiscore_values` DISABLE KEYS */;
INSERT INTO `test_mpiscore_values` VALUES (1,'presence','wildtype','Anwesenheit','Wildtyp'),(2,'presence','present','Anwesenheit','vorhanden'),(3,'presence','absent','Anwesenheit','fehlt'),(4,'viability','lethal','Lebensstatus','tot'),(5,'viability','viable','Lebensstatus','lebendig'),(6,'relative number','number decreased','Relative Anzahl','Zahl erhoeht'),(7,'relative number','number increased','Relative Anzahl','Zahl reduziert'),(8,'relative quantity','high','Relative Anzahl','hoch'),(9,'relative quantity','low','Relative Anzahl','niedrig'),(10,'relative quantity','decreased','Relative Anzahl','erhoeht'),(11,'relative quantity','increased','Relative Anzahl','vermindert'),(12,'relative length','longlength','Relative Anzahl','lang'),(13,'relative length','shortlength','Relative Anzahl','kurz'),(14,'relative height','shortheight','Relative Hoehe','kurz, niedrig'),(15,'relative height','tallheight','Relative Hoehe','lang, hoch'),(16,'relative thickness','thick','Relative Dicke','dick'),(17,'relative thickness','thin','Relative Dicke','duenn'),(18,'relative size','dwarf','Relative Groeße','winzig'),(19,'relative size','large','Relative Groeße','groß'),(20,'relative size','small','Relative Groeße','klein'),(21,'relative temporal','delayed','Relatives Zeitverhalten','verzoegert'),(22,'relative temporal','early','Relatives Zeitverhalten','frueh'),(23,'relative temporal','late','Relatives Zeitverhalten','spaet'),(24,'morphology','curled','Morphologie','gewellt'),(25,'morphology','curved','Morphologie','gebogen'),(26,'morphology','pointed','Morphologie','zugespitzt'),(27,'morphology','shrunken','Morphologie','geschrumpft'),(28,'morphology','irregular','Morphologie','unregelmaessig'),(29,'morphology','regular','Morphologie','regelmaessig'),(30,'morphology','branched','Morphologie','verzweigt'),(31,'morphology','unbranched','Morphologie','unverzeigt'),(32,'morphology','globular','Morphologie','kugelig'),(33,'morphology','flat','Morphologie','flach'),(34,'morphology','narrow','Morphologie','schmal'),(35,'morphology','bushy','Morphologie','buschig'),(36,'morphology','rolled','Morphologie','gerollt'),(37,'relative pilosity','smooth','Relative Behaarung','glatt'),(38,'relative pilosity','hairy','Relative Behaarung','behaart'),(39,'colour hue','green','Farbton','grün'),(40,'colour hue','yellow','Farbton','gelb'),(41,'colour hue','brown','Farbton','braun'),(42,'colour hue','purple','Farbton','violett'),(43,'color saturated','dark','Farbsaettigung','dunkel'),(44,'color saturated','pale','Farbstaettigung','bleich'),(45,'color intensity','bright','Farbintensitaet','hell'),(46,'relative quantity','< 5 %','relative Anzahl','< 5 %'),(47,'relative quantity','5 - 10 %','relative Anzahl','5 - 10 %'),(48,'relative quantity','10 - 25 %','relative Anzahl','10 - 25 %'),(49,'relative quantity','25 - 50 %','relative Anzahl','25 - 50 %'),(50,'relative quantity','50 - 75 %','relative Anzahl','50 - 75 %'),(51,'relative quantity','75 - 100 %','relative Anzahl','75 - 100 %'),(52,'absolute number','number','absolute Anzahl','Zahl'),(53,'absolute length','cm','absolute Laenge','cm'),(54,'absolute width','cm','absolute Breite','cm'),(55,'absolute freshweight','g','absolutes Frischgewicht','g FW'),(56,'colour hue','white','Farbton','weiss'),(57,'colour hue','redviolett','Farbton','rotviolett'),(58,'colour hue','blueviolett','Farbton','blauviolett'),(59,'anthocyanin','very low','Anthocyanin','sehr gering'),(60,'anthocyanin','low','Anthocyanin','niedrig'),(61,'anthocyanin','medium','Anthocyanin','medium'),(62,'anthocyanin','high','Anthocyanin','high'),(63,'anthocyanin','very high','Anthocyanin','very high'),(64,'relative number','very low or missing','relative Anzahl','fehlend oder sehr gering'),(65,'relative number','low','relative Anzahl','gering'),(66,'relative number','middle','relative Anzahl','mittel'),(67,'relative number','high','relative Anzahl','hoch'),(68,'relative number','very high','relative Anzahl','sehr hoch'),(69,'absolute dryweight','g DW','absolutes Trockengewicht','g DW'),(70,'SPAD','1','SPAD','1'),(71,'dummy','cm','dummy','cm'),(72,'senescence','< 5 %','Seneszenz','< 5 %'),(73,'senescence','5 - 10 %','Seneszenz','5 - 10 %'),(74,'senescence','10 - 25 %','Seneszenz','10 - 25 %'),(75,'senescence','25 - 50 %','Seneszenz','25 - 50 %'),(76,'senescence','50 - 75 %','Seneszenz','50 - 75 %'),(77,'senescence','75 - 100 %','Seneszenz','75 - 100 %'),(78,'necrosis','0','Nekrose','0'),(79,'necrosis','< 5 %','Nekrose','< 5 %'),(80,'necrosis','5 - 10 %','Nekrose','5 - 10 %'),(81,'necrosis','10 - 25 %','Nekrose','10 - 25 %'),(82,'necrosis','25 - 50 %','Nekrose','25 - 50 %'),(83,'necrosis','50 - 75 %','Nekrose','50 - 75 %'),(84,'necrosis','75 - 100 %','Nekrose','75 - 100 %'),(85,'drought score','growth and tillering nearly normal','Trockenheitsindex','Wachstum und Bestockung normal'),(86,'drought score','gr near normal, some leaves discolou','Trockenheitsindex','Wachstum fast normal, einige Blaetter verfaerbt'),(87,'drought score','gr and tillering reduced, most l discolo','Trockenheitsindex','Wachstum reduziert,  > 50 % Blaetter verfaerbt'),(88,'drought score','gr ceased, most leaves dry','Trockenheitsindex','Wachstumsstop, > 50 % Blaetter trocken'),(89,'drought score','plant dead or dying','Trockenheitsindex','Pflanze tot oder sterbend'),(90,'BER','none','Bluetenendfaeule','keine'),(91,'BER','< 1 cm brown','Bluetenendfaeule','Flecken < 1 cm'),(92,'BER','< 50 % of fruit brown','Bluetenendfaeule','< 50 % der Frucht braun'),(93,'BER','> 50 % of fruit brown','Bluetenendfaeule','> 50 % der Frucht braun'),(94,'chimera','sektorial','Chimaere','sektoriert'),(95,'chimera','periklinal','Chimaere','periklinal'),(96,'Plectosphaerella cucumerina','no infection','Plectosphaerella cucumerina','keine Infektion'),(97,'Plectosphaerella cucumerina','1 - 3 leaves with necrosis','Plectosphaerella cucumerina','1 - 3 Blaetter mit Nekrose'),(98,'Plectosphaerella cucumerina','4 - 8 leaves with some necrosis','Plectosphaerella cucumerina','4 - 8 Blaetter mit Nekrose'),(99,'Plectosphaerella cucumerina','9 - 12 leaves with  necrosis','Plectosphaerella cucumerina','9 - 12 Blaetter mit Nekrose'),(100,'Plectosphaerella cucumerina','all leaves with profuse necrosis','Plectosphaerella cucumerina','alle Blaetter mit starker Nekrose'),(101,'Plectosphaerella cucumerina','all leaves dead','Plectosphaerella cucumerina','alle Blaetter tot'),(102,'aphids','absent','Blattlaeuse','keine'),(103,'aphids','single aphids','Blattlaeuse','Einzellaeuse'),(104,'aphids','single colonies','Blattlaeuse','Einzelkolonie'),(105,'aphids','many colonies','Blattlaeuse','viele Kolonien'),(106,'aphids','present','Blattlaeuse','vorhanden'),(107,'fungal infection','0','Pilzinfektion','0'),(108,'fungal infection','< 5 %','Pilzinfektion','< 5 %'),(109,'fungal infection','5 - 10 %','Pilzinfektion','5 - 10 %'),(110,'fungal infection','10 - 25 %','Pilzinfektion','10 - 25 %'),(111,'fungal infection','25 - 50 %','Pilzinfektion','25 - 50 %'),(112,'fungal infection','50 - 75 %','Pilzinfektion','50 - 75 %'),(113,'fungal infection','75 - 100 %','Pilzinfektion','75 - 100 %'),(114,'powdery mildew','0','Echter Mehltau','0'),(115,'powdery mildew','< 5 %','Echter Mehltau','< 5 %'),(116,'powdery mildew','5 - 10 %','Echter Mehltau','5 - 10 %'),(117,'powdery mildew','10 - 25 %','Echter Mehltau','10 - 25 %'),(118,'powdery mildew','25 - 50 %','Echter Mehltau','25 - 50 %'),(119,'powdery mildew','50 - 75 %','Echter Mehltau','50 - 75 %'),(120,'powdery mildew','75 - 100 %','Echter Mehltau','75 - 100 %'),(121,'chlorosis','0','Chlorose','0'),(122,'chlorosis','< 5 %','Chlorose','< 5 %'),(123,'chlorosis','5 - 10 %','Chlorose','5 - 10 %'),(124,'chlorosis','10 - 25 %','Chlorose','10 - 25 %'),(125,'chlorosis','25 - 50 %','Chlorose','25 - 50 %'),(126,'chlorosis','50 - 75 %','Chlorose','50 - 75 %'),(127,'chlorosis','75 - 100 %','Chlorose','75 - 100 %'),(128,'PAM','absolute value','PAM','absoluter Wert'),(129,'respiration','%O2/(min mgFW)','Atmung','%O2/(min mgFG)'),(130,'starch','umol/gFW','Staerke','umol/gFW'),(131,'glucose','umol/gFW','Glukose','umol/gFW'),(132,'fructose','umol/gFW','Fruktose','umol/gFW'),(133,'soil microcrust','0','Bodenmicrokruste','0'),(134,'soil microcrust','< 5 %','Bodenmicrokruste','< 5 %'),(135,'soil microcrust','10 - 25 %','Bodenmicrokruste','10 - 25 %'),(136,'soil microcrust','25 - 50 %','Bodenmicrokruste','25 - 50 %'),(137,'soil microcrust','50 - 75 %','Bodenmicrokruste','50 - 75 %'),(138,'soil microcrust','75 - 100 %','Bodenmicrokruste','75 - 100 %'),(139,'Biting insect damage','0','Frasssschaeden','0'),(140,'Biting insect damage','< 10 %','Frassschaeden','< 10 %'),(141,'Biting insect damage','> 10 %','Frassschaeden','> 10 %'),(142,'sucrose','umol/gFW','Saccharose','umol/gFW'),(143,'amino acids','umol/g FW','Aminosaeure','umol/gFW'),(144,'proline','umol/gFW','Prolin','umol/gFW'),(145,'malat','umol/gFW','Malat','umol/gFW'),(146,'fumarat','umol/gFW','Fumarat','umol/gFW'),(147,'sterility','0','Sterilitaet','0'),(148,'sterility','< 5 %','Sterilitaet','< 5 %'),(149,'sterility','5 - 10 %','Sterilitaet','5 - 10 %'),(150,'sterility','10 - 25 %','Sterilitaet','10 - 25 %'),(151,'sterility','25 - 50 %','Sterilitaet','25 - 50 %'),(152,'sterility','50 - 75 %','Sterilitaet','50 - 75 %'),(153,'sterility','75 - 100 %','Sterilitaet','75 - 100 %'),(154,'water potential','Mpa','Wasserpotential','Mpa'),(155,'osmotic value','mosmol','Osmotisches Potential','mosmol'),(156,'absolute saturation weight','g','Saettigungsgewicht','g'),(157,'starch','pooled lines ED none','Staerke','Linienpool ED keine'),(158,'starch','pooled lines EN excess','Staerke','Linienpool EN viel'),(159,'starch','single line ED none','Staerke','Einzellinie ED keine'),(160,'starch','single line EN excess','Staerke','Einzellinie EN viel'),(161,'starch','pooled lines no difference to wildtype','Staerke','Linienpool wie Wildtyp'),(162,'starch','single line no difference to wildtype','Staerke','Einzellinie wie Wildtyp'),(163,'absolute tara weight','g','Taragewicht','g'),(164,'absolute freshweight brutto','g','Bruttofrischgewicht','g'),(165,'block','number','Block','Zahl'),(166,'row','number','Reihe','Zahl'),(167,'column','number','Spalte','Zahl'),(168,'location','number','Ort','Zahl'),(169,'treatment','control','Behandlung','Kontrolle'),(170,'treatment','drought','Behandlung','Trockenstress'),(171,'treatment','50 % nFC','Behandlung','50 % nFK'),(172,'treatment','30 % nFC','Behandlung','30 % nFC'),(174,'vitality','dead','Vitalitaet','tot'),(175,'vitality','damaged','Vitalitaet','geschaedigt'),(176,'vitality','damaged recovering','Vitalitaet','geschaedigt wiederaustreibend'),(177,'vitality','undamaged','Vitalitaet','ungeschaedigt'),(178,'component','component  id','Komponente','Komponenten Id'),(179,'drought score','1 no symptoms','Trockenstressindes','1 ohne Symptome'),(180,'drought score','2 loss of turgor in older leaves','Trockenstressindex','2 Turgorverlust aeltere Blaetter'),(181,'drought score','3 some leaf rolling','Trockenstressindex','3 Blattrollen Einzelblaetter'),(182,'drought score','4 50 % of leaves rolled','Trockenstressindex','4 50 % Blattrollen'),(183,'drought score','5 some leaves completely rolled','Trockenstressindex','5 Komplett eingerollte Einzelblaetter'),(184,'drought score','6 50 % of leaves rolled or hanging','Trockenstressindex','6 50 komplett eingerollte oder haengende Blaetter'),(185,'drought score','7 some leaves dead','Trockenstressindex','7 einige tote Blaetter'),(186,'drought score','8 50 % of leaves dead','Trockenstressindex','8 50 % tote Blaetter'),(187,'drought score','9 entire plant dead','Trockenstressindex','9 Pflanze komplett tot'),(188,'absolute freshweight','kg','absolutes Frischgewicht','kg'),(189,'absolute dry weight','kg','absolutes Trockengewicht','kg'),(190,'starch content','g/kg','Staerkegehalt','g/kg'),(191,'starch yield','kg','Staerkeertrag','kg'),(192,'freshweight undersized','kg','Frischgewicht Untergroesse','kg'),(193,'freshweight normsized','kg','Frischgewicht Normgroesse','kg'),(194,'freshweight oversized','kg','Frischgewicht Uebergroesse','kg'),(195,'number undersized','number','Anzahl Untergroesse','Zahl'),(196,'number normsized','number','Anzahl Normgroesse','Zahl'),(197,'number oversized','number','Anzahl Uebergroesse','Zahl'),(198,'number deformed','number','Anzahl Deformiert','Zahl'),(199,'Number dumbbell','number','Anzahl Puppig','Zahl'),(200,'number knobby','number','Anzahl Kindelbildung','Zahl'),(201,'Freshweight no scab','kg','Frischgewicht ohne Schorf','kg'),(202,'Freshweight with scab 0 - 15 %','kg','Frischgewicht Schorf 0 bis 15 %','kg'),(203,'Freshweight with scab 15 - 45 %','kg','Frischgewicht Schorf 15 - 45 %','kg'),(204,'Freshweight with scab 45 - 100 %','kg','Frischgewicht Schorf 45 - 100 %','kg'),(205,'planting date','date','Pflanzdatum','Datum'),(206,'emergence date','date','Auflaufdatum 75 %','Datum'),(207,'fertilization','date + string','Düngung','Datum + Text'),(208,'plant protection','date + string','Pflanzenschutz','Datum + Text'),(209,'siccation','date + string','Krautreduzierung','Datum + Text'),(210,'harvest','date + string','Erntedatum','Datum + Text'),(211,'absolute freshweight','mg','Frischgewicht','mg'),(212,'C6 units starch per FW','umol/g','C6 Einheiten Staerke pro Frischgewicht','umol/g'),(213,'treatment','0,3 mmol NH4NO3 per pot','Behandlung','mg NH4NO3 per pot'),(214,'treatment','3 mmol NH4NO3 per pot','Behandlung','mg NH4NO3 per pot'),(215,'treatment','0,03 mmol (NH4)2SO4 per pot','Behandlung','mg NH4NO3 per pot'),(216,'treatment','0,3 mmol (NH4)2SO4 per pot','Behandlung','mg NH4NO3 per pot'),(217,'treatment','3 mmol (NH4)2SO4 per pot','Behandlung','3 mmol (NH4)2SO4 per pot'),(218,'treatment','0,03 mmol KN03 per pot','Behandlung','0,03 mmol KN03 per pot'),(219,'treatment','0,3 mmol KN03 per pot','Behandlung','0,3 mmol KN03 per pot'),(220,'treatment','3 mmol KN03 per pot','Behandlung','3 mmol KN03 per pot'),(221,'BBCH','score','BBCH','Wert'),(226,'treatment','3 mM N (NO3)','Behandlung','3 mM N (NO3)'),(227,'absolute dryweight brutto','g','Bruttotrockengewicht','g'),(228,'shape','round','Form','rund'),(229,'shape','round-oval','Form','rundoval'),(230,'shape','oval','Form','oval'),(231,'shape','long-oval','Form','langoval'),(232,'shape','very long','Form','sehr lang'),(233,'lack of form','none','Formmaengel','keine'),(234,'lack of form','very few','Formmaengel','leichte'),(235,'lack of form','few','Formmaengel','mittel'),(236,'lack of form','several','Formmaengel','starke'),(237,'lack of form','many','Formmaengel','sehr starke'),(238,'eye depth','very flat','Augentiefe','sehr flach'),(239,'eye depth','flat','Augentiefe','flach'),(240,'eye depth','medium','Augentiefe','mittel'),(241,'eye depth','deep','Augentiefe','tief'),(242,'eye depth','very deep','Augentiefe','sehr tief'),(243,'skin','smooth','Schale','glatt'),(244,'skin','netted','Schale','genetzt'),(245,'skin','rough','Schale','rauh'),(246,'skin','russet','Schale','russet'),(247,'skin','cracked','Schale','rissig'),(248,'size','tiny','Groesse','winzig'),(249,'size','small','Groesse','klein'),(250,'size','medium','Groesse','mittel'),(251,'size','big','Groesse','gross'),(252,'size','very big','Groesse','sehr gross'),(253,'relative scab','%','Schorfanteil','%'),(254,'number with grading <35 mm','number','Anzahl mit Sortierung <35 mm','Zahl'),(255,'Number with grading 35-50 mm','number','Anzahl mit Sortierung 35-50 mm','Zahl'),(256,'Number with grading 50 -60 mm','number','Anzahl mit Sortierung < 50-60 mm','Zahl'),(257,'Number with grading > 60 mm','number','Anzahl mit Sortierung < 60 mm','Zahl'),(258,'Freshweight with grading < 35 mm','kg','Frischgewicht mit Sortierung < 35 mm','kg'),(259,'Freshweight with grading 35-50 mm','kg','Frischgewicht mit Sortierung 35-50 mm','kg'),(260,'Freshweight with grading 50-60 mm','kg','Frischgewicht mit Sortierung 50-60 mm','kg'),(261,'Freshweight with grading > 60 mm','kg','Frischgewicht mit Sortierung > 60 mm','kg'),(262,'Number with Sclerotium infection > 0%','Number','Anzahl mit Sklerotienbefall > 0 %','Zahl'),(263,'Number with Sclerotium infection 0%','Number','Anzahl mit Sklerotienbefall 0%','Zahl'),(264,'Number with Sclerotium infection 0-1%','Number','Anzahl mit Sklerotienbefall 0-1%','Zahl'),(265,'Number with Sclerotium infection 1-5%','Number','Anzahl mit Sklerotienbefall 1-5%','Zahl'),(266,'Number with Sclerotium infection 5-10%','Number','Anzahl mit Sklerotienbefall 5-10%','Zahl'),(267,'Number with Sclerotium infection > 10%','Number','Anzahl mit Sklerotienbefall > 10%','Zahl'),(268,'Freshweight with Sclerotium infection > 0%','kg','Frischgewicht mit Sklerotienbefall > 0%','kg'),(269,'Freshweight with Sclerotium infection 0%','kg','Frischgewicht mit Sklerotienbefall 0%','kg'),(270,'Freshweight with Sclerotium infection 0-1%','kg','Frischgewicht mit Sklerotienbefall 0-1%','kg'),(271,'Freshweight with Sclerotium infection 1-5%','kg','Frischgewicht mit Sklerotienbefall 1-5%','kg'),(272,'Freshweight with Sclerotium infection 5-10%','kg','Frischgewicht mit Sklerotienbefall 5-10%','kg'),(273,'Freshweight with Sclerotium infection > 10%','kg','Frischgewicht mit Sklerotienbefall > 10%','kg'),(274,'Number with Drycore symptoms > 0%','Number','Anzahl mit Drycoresymptomen > 0','Zahl'),(275,'Number with Drycore symptoms 0%','Number','Anzahl mit Drycoresymptomen 0%','Zahl'),(276,'Number with Drycore symptoms 1-5%','Number','Anzahl mit Drycoresymptomen 1-5%','Zahl'),(277,'Number with Drycore symptoms 5-10%','Number','Anzahl mit Drycoresymptomen 5-10%','Zahl'),(278,'Number with Drycore symptoms > 10%','Number','Anzahl mit Drycoresymptomen > 10%','Zahl'),(279,'Freshweight with Drycore symptoms > 0%','kg','Frischgewicht mit Drycoresymptomen > 0%','kg'),(280,'Freshweight with Drycore symptoms 0%','kg','Frischgewicht mit Drycoresymptomen 0%','kg'),(281,'Freshweight with Drycore symptoms 1-5%','kg','Frischgewicht mit Drycoresymptomen 1-5%','kg'),(282,'Freshweight with Drycore symptoms 5-10%','kg','Frischgewicht mit Drycoresymptomen 5-10%','kg'),(283,'Freshweight with Drycore symptoms > 10%','kg','Frischgewicht mit Drycoresymptomen > 10%','kg'),(284,'Number with deformation','Number','Anzahl mit Deformationen','Zahl'),(285,'Number with growth crack','Number','Anzahl mit Wachstumsrissen','Zahl'),(286,'Number with rough skin','Number','Anzahl mit Rauschaligkeit','Zahl'),(287,'Number with green skin','Number','Anzahl mit grüner Schale','Zahl'),(288,'Freshweight with deformation','kg','Frischgewicht mit Deformationen','kg'),(289,'Freshweight with growth crack','kg','Frischgewicht mit Wachstumsrissen','kg'),(290,'Freshweight with rough skin','kg','Frischgewicht mit Rauschaligkeit','kg'),(291,'Freshweight with green skin','kg','Frischgewicht mit grüner Schale','kg'),(292,'Temperature','°C','Temperatur','°C'),(293,'Time','s','Zeit','S'),(294,'Sensorstart','id','Sensorstart','id'),(295,'Sensorstop','id','Sensorstop','id'),(296,'Alternaria','1 none','Alternaria','1 kein Befall'),(297,'Alternaria','2','Alternaria','2'),(298,'Alternaria','3 few small lesions on old leaves','Alternaria','3 wenige kleine Lesionen an aelteren Blaettern'),(299,'Alternaria','4','Alternaria','4'),(300,'Alternaria','5 lesions on all old leaves','Alternaria','5 Befall aller aelteren Blaetter'),(301,'Alternaria','6','Alternaria','6'),(302,'Alternaria','7 few lesions on young leaves','Alternaria','7 leichter Befall juengerer Blaetter'),(303,'Alternaria','8','Alternaria','8'),(304,'Alternaria','9 lesions on all young leaves','Alternaria','9 starker Befall aller juengeren Blaetter'),(305,'component','aliquot_id','component','aliquot_id'),(306,'Location','name','Ort','Name'),(307,'area','m2','Flaeche','m2'),(308,'absolute number germinated','number','absolute Anzahl aufgelaufen','Zahl'),(309,'absolute maximal length','cm','absolute maximale Laenge','cm'),(310,'sample','id','Probe','id'),(311,'Freshweight with O2 deficiency','kg','Frischgewicht mit O2 Mangel','kg');
/*!40000 ALTER TABLE `test_mpiscore_values` ENABLE KEYS */;
UNLOCK TABLES;

--
-- Table structure for table `test_object_type`
--

DROP TABLE IF EXISTS `test_object_type`;
/*!40101 SET @saved_cs_client     = @@character_set_client */;
/*!40101 SET character_set_client = utf8 */;
CREATE TABLE `test_object_type` (
  `test_object_type_id` int(11) NOT NULL AUTO_INCREMENT,
  `test_object_name` varchar(45) NOT NULL,
  `test_object_name_D` varchar(45) NOT NULL,
  PRIMARY KEY (`test_object_type_id`)
) ENGINE=InnoDB AUTO_INCREMENT=8 DEFAULT CHARSET=latin1;
/*!40101 SET character_set_client = @saved_cs_client */;

--
-- Dumping data for table `test_object_type`
--

LOCK TABLES `test_object_type` WRITE;
/*!40000 ALTER TABLE `test_object_type` DISABLE KEYS */;
INSERT INTO `test_object_type` VALUES (1,'Sample','Probe'),(2,'Plantline','Pflanzenlinie'),(3,'Plant','Pflanze'),(4,'Aliquot','Aliquot'),(5,'Plot','Parzelle'),(6,'Culture','Kultur'),(7,'(undefined)','(unbestimmt)');
/*!40000 ALTER TABLE `test_object_type` ENABLE KEYS */;
UNLOCK TABLES;

--
-- Table structure for table `testprogramm_entity`
--

DROP TABLE IF EXISTS `testprogramm_entity`;
/*!40101 SET @saved_cs_client     = @@character_set_client */;
/*!40101 SET character_set_client = utf8 */;
CREATE TABLE `testprogramm_entity` (
  `Testprogramm_Entity_id` smallint(6) NOT NULL AUTO_INCREMENT,
  `testprogramm` smallint(6) DEFAULT NULL,
  `Entity` smallint(6) DEFAULT NULL,
  `Value` smallint(6) DEFAULT NULL,
  `OrderNumber` smallint(6) DEFAULT '0',
  PRIMARY KEY (`Testprogramm_Entity_id`),
  KEY `testprogramm_entity_FK1` (`testprogramm`),
  KEY `testprogramm_entity_FK2` (`Entity`),
  KEY `testprogramm_entity_FK3` (`Value`),
  CONSTRAINT `testprogramm_entity_FK1` FOREIGN KEY (`testprogramm`) REFERENCES `testprogramme` (`Testprogramm_id`),
  CONSTRAINT `testprogramm_entity_FK2` FOREIGN KEY (`Entity`) REFERENCES `test_mpiscore_entities` (`OrganID`),
  CONSTRAINT `testprogramm_entity_FK3` FOREIGN KEY (`Value`) REFERENCES `test_mpiscore_values` (`ValueID`)
) ENGINE=InnoDB AUTO_INCREMENT=1873 DEFAULT CHARSET=latin1;
/*!40101 SET character_set_client = @saved_cs_client */;

--
-- Table structure for table `testprogramme`
--

DROP TABLE IF EXISTS `testprogramme`;
/*!40101 SET @saved_cs_client     = @@character_set_client */;
/*!40101 SET character_set_client = utf8 */;
CREATE TABLE `testprogramme` (
  `Testprogramm_id` smallint(6) NOT NULL AUTO_INCREMENT,
  `Testprogrammname` varchar(200) DEFAULT NULL,
  `Version` varchar(20) DEFAULT NULL,
  `Messobjekt` varchar(100) DEFAULT NULL,
  `Description` varchar(500) DEFAULT NULL,
  `TestObjectType` int(11) NOT NULL,
  PRIMARY KEY (`Testprogramm_id`),
  KEY `testprogramme_FK1` (`TestObjectType`),
  CONSTRAINT `testprogramme_FK1` FOREIGN KEY (`TestObjectType`) REFERENCES `test_object_type` (`test_object_type_id`) ON DELETE NO ACTION ON UPDATE NO ACTION
) ENGINE=InnoDB AUTO_INCREMENT=212 DEFAULT CHARSET=latin1;
/*!40101 SET character_set_client = @saved_cs_client */;


--
-- Table structure for table `testprogramme_operator`
--

DROP TABLE IF EXISTS `testprogramme_operator`;
/*!40101 SET @saved_cs_client     = @@character_set_client */;
/*!40101 SET character_set_client = utf8 */;
CREATE TABLE `testprogramme_operator` (
  `id` smallint(5) unsigned NOT NULL AUTO_INCREMENT,
  `testprogramm` smallint(6) NOT NULL,
  `operator` smallint(5) unsigned NOT NULL,
  PRIMARY KEY (`id`),
  KEY `testprogramme_operator_FK1` (`operator`),
  KEY `testprogramme_operator_FK2` (`testprogramm`),
  CONSTRAINT `testprogramme_operator_FK2` FOREIGN KEY (`testprogramm`) REFERENCES `testprogramme` (`Testprogramm_id`)
) ENGINE=InnoDB AUTO_INCREMENT=200 DEFAULT CHARSET=latin1;
/*!40101 SET character_set_client = @saved_cs_client */;

--
-- Table structure for table `value_groups`
--

DROP TABLE IF EXISTS `value_groups`;
/*!40101 SET @saved_cs_client     = @@character_set_client */;
/*!40101 SET character_set_client = utf8 */;
CREATE TABLE `value_groups` (
  `value_groups_id` smallint(6) unsigned NOT NULL AUTO_INCREMENT,
  `value_id` smallint(6) DEFAULT NULL,
  `value_group` smallint(6) DEFAULT NULL,
  PRIMARY KEY (`value_groups_id`),
  KEY `value_groups_FK1` (`value_id`),
  CONSTRAINT `value_groups_FK1` FOREIGN KEY (`value_id`) REFERENCES `test_mpiscore_values` (`ValueID`)
) ENGINE=InnoDB AUTO_INCREMENT=248 DEFAULT CHARSET=latin1;
/*!40101 SET character_set_client = @saved_cs_client */;

--
-- Dumping data for table `value_groups`
--

LOCK TABLES `value_groups` WRITE;
/*!40000 ALTER TABLE `value_groups` DISABLE KEYS */;
INSERT INTO `value_groups` VALUES (1,6,1),(2,7,1),(3,12,2),(4,13,2),(5,14,3),(6,15,3),(7,16,4),(8,17,4),(9,21,5),(10,22,5),(11,37,6),(12,38,6),(13,39,7),(14,40,7),(15,41,7),(16,42,7),(17,43,8),(18,44,8),(19,45,8),(20,46,9),(21,47,9),(22,48,9),(23,49,9),(24,50,9),(25,51,9),(26,59,10),(27,60,10),(28,61,10),(29,62,10),(30,63,10),(31,64,11),(32,65,11),(33,66,11),(34,67,11),(35,68,11),(36,73,12),(37,74,12),(38,75,12),(39,76,12),(40,77,12),(41,79,13),(42,80,13),(43,81,13),(44,82,13),(45,83,13),(46,84,13),(47,78,13),(48,85,14),(49,86,14),(50,87,14),(51,88,14),(52,89,14),(53,90,15),(54,91,15),(55,92,15),(56,93,15),(57,94,16),(58,95,16),(59,96,17),(60,97,17),(61,98,17),(62,99,17),(63,100,17),(64,101,17),(65,101,18),(66,102,18),(67,103,18),(68,104,18),(69,105,18),(70,106,18),(71,107,19),(72,108,19),(73,109,19),(74,110,19),(75,111,19),(76,112,19),(77,113,19),(78,114,20),(79,115,20),(80,116,20),(81,117,20),(82,118,20),(83,119,20),(84,120,20),(85,121,21),(86,122,21),(87,123,21),(88,124,21),(89,125,21),(90,126,21),(91,127,21),(92,133,22),(93,134,22),(94,135,22),(95,136,22),(96,137,22),(97,138,22),(98,139,23),(99,140,23),(100,141,23),(101,147,24),(102,148,24),(103,149,24),(104,150,24),(105,151,24),(106,152,24),(107,153,24),(108,174,25),(109,175,25),(110,176,25),(111,177,25),(112,179,26),(113,180,26),(114,181,26),(115,182,26),(116,183,26),(117,184,26),(118,185,26),(119,186,26),(120,187,26),(121,4,27),(122,5,27),(123,18,28),(124,19,28),(125,20,28),(126,24,29),(127,25,29),(128,26,29),(129,27,29),(130,28,29),(131,29,29),(132,30,29),(133,31,29),(134,32,29),(135,33,29),(136,34,29),(137,35,29),(138,36,29),(139,56,7),(140,57,7),(141,58,7),(143,212,31),(144,213,31),(145,214,31),(146,215,32),(147,216,32),(148,217,32),(149,218,33),(150,219,33),(151,220,33),(221,23,5),(222,228,34),(223,229,34),(224,230,34),(225,231,34),(226,232,34),(227,233,35),(228,234,35),(229,235,35),(230,236,35),(231,237,35),(232,238,36),(233,239,36),(234,240,36),(235,241,36),(236,242,36),(237,243,37),(238,244,37),(239,245,37),(240,246,37),(241,247,37),(242,248,38),(243,249,38),(244,250,38),(245,251,38),(246,252,38),(247,72,12);
/*!40000 ALTER TABLE `value_groups` ENABLE KEYS */;
UNLOCK TABLES;

--
-- Final view structure for view `people`
--

/*!50001 DROP TABLE IF EXISTS `people`*/;
/*!50001 DROP VIEW IF EXISTS `people`*/;
/*!50001 SET @saved_cs_client          = @@character_set_client */;
/*!50001 SET @saved_cs_results         = @@character_set_results */;
/*!50001 SET @saved_col_connection     = @@collation_connection */;
/*!50001 SET character_set_client      = utf8 */;
/*!50001 SET character_set_results     = utf8 */;
/*!50001 SET collation_connection      = utf8_general_ci */;
/*!50001 CREATE ALGORITHM=UNDEFINED */
/*!50013 DEFINER=`user`@`localhost` SQL SECURITY DEFINER */
/*!50001 VIEW `people` AS select `phenotyper`.`people`.`id` AS `id`,`phenotyper`.`people`.`username` AS `username`,`phenotyper`.`people`.`name` AS `name`,`phenotyper`.`people`.`location_id` AS `location_id`,`phenotyper`.`people`.`password` AS `password`,`phenotyper`.`people`.`lastname` AS `lastname`,`phenotyper`.`people`.`allowlogin` AS `allowlogin`,`phenotyper`.`people`.`role` AS `role` from `phenotyper`.`people` */;
/*!50001 SET character_set_client      = @saved_cs_client */;
/*!50001 SET character_set_results     = @saved_cs_results */;
/*!50001 SET collation_connection      = @saved_col_connection */;
/*!40103 SET TIME_ZONE=@OLD_TIME_ZONE */;

/*!40101 SET SQL_MODE=@OLD_SQL_MODE */;
/*!40014 SET FOREIGN_KEY_CHECKS=@OLD_FOREIGN_KEY_CHECKS */;
/*!40014 SET UNIQUE_CHECKS=@OLD_UNIQUE_CHECKS */;
/*!40101 SET CHARACTER_SET_CLIENT=@OLD_CHARACTER_SET_CLIENT */;
/*!40101 SET CHARACTER_SET_RESULTS=@OLD_CHARACTER_SET_RESULTS */;
/*!40101 SET COLLATION_CONNECTION=@OLD_COLLATION_CONNECTION */;
/*!40111 SET SQL_NOTES=@OLD_SQL_NOTES */;

-- Dump completed on 2015-01-07 10:45:47
