# Supplementary material for: A software tool for the input and management of phenotypic data using personal digital assistants and other mobile devices
Source: Plant Methods. 2015 Apr 7;11:25. doi: 10.1186/s13007-015-0069-3 (PMC4393613; doi:10.1186/s13007-015-0069-3)
Supplement: Additional file 5: — Phenotyper web site and results database. This archive contains a dump file for the R-DB, the root directory of the result web application, an encrypting tool, and installation instructions. [file 13007_2015_69_MOESM5_ESM.zip]

Archive with 1,279 entries (901 files):
- PhentyperWebsite/
- PhentyperWebsite/HashGenerator.jar
- PhentyperWebsite/html/
- PhentyperWebsite/html/database/
- PhentyperWebsite/html/database/.htaccess
- PhentyperWebsite/html/database/app/
- PhentyperWebsite/html/database/app/.htaccess
- PhentyperWebsite/html/database/app/app_controller.php
- PhentyperWebsite/html/database/app/app_helper.php
- PhentyperWebsite/html/database/app/app_model.php
- PhentyperWebsite/html/database/app/config/
- PhentyperWebsite/html/database/app/config/acl.ini.php
- PhentyperWebsite/html/database/app/config/bootstrap.php
- PhentyperWebsite/html/database/app/config/core.php
- PhentyperWebsite/html/database/app/config/database.php.default
- PhentyperWebsite/html/database/app/config/README
- PhentyperWebsite/html/database/app/config/routes.php
- PhentyperWebsite/html/database/app/config/schema/
- PhentyperWebsite/html/database/app/config/schema/db_acl.php
- PhentyperWebsite/html/database/app/config/schema/i18n.php
- PhentyperWebsite/html/database/app/config/schema/sessions.php
- PhentyperWebsite/html/database/app/controllers/
- PhentyperWebsite/html/database/app/controllers/bos_controller.php
- PhentyperWebsite/html/database/app/controllers/components/
- PhentyperWebsite/html/database/app/controllers/components/CsvComponent.php
- PhentyperWebsite/html/database/app/controllers/components/empty
- PhentyperWebsite/html/database/app/controllers/entities_controller.php
- PhentyperWebsite/html/database/app/controllers/keywords_controller.php
- PhentyperWebsite/html/database/app/controllers/language_controller.php
- PhentyperWebsite/html/database/app/controllers/people_controller.php
- PhentyperWebsite/html/database/app/controllers/phenotypes_controller.php
- PhentyperWebsite/html/database/app/controllers/posts_controller.php
- PhentyperWebsite/html/database/app/controllers/projects_controller.php
- PhentyperWebsite/html/database/app/controllers/testobjects_controller.php
- PhentyperWebsite/html/database/app/controllers/ufilekeywords_controller.php
- PhentyperWebsite/html/database/app/controllers/ufiles_controller.php
- PhentyperWebsite/html/database/app/index.php
- PhentyperWebsite/html/database/app/libs/
- PhentyperWebsite/html/database/app/libs/empty
- PhentyperWebsite/html/database/app/locale/
- PhentyperWebsite/html/database/app/locale/core.pot
- PhentyperWebsite/html/database/app/locale/default.pot
- PhentyperWebsite/html/database/app/locale/de_de/
- PhentyperWebsite/html/database/app/locale/de_de/LC_MESSAGES/
- PhentyperWebsite/html/database/app/locale/de_de/LC_MESSAGES/core.po
- PhentyperWebsite/html/database/app/locale/de_de/LC_MESSAGES/default.po
- PhentyperWebsite/html/database/app/locale/domain.pot
- PhentyperWebsite/html/database/app/locale/en_us/
- PhentyperWebsite/html/database/app/locale/en_us/LC_MESSAGES/
- PhentyperWebsite/html/database/app/locale/en_us/LC_MESSAGES/core.po
- PhentyperWebsite/html/database/app/locale/en_us/LC_MESSAGES/default.po
- PhentyperWebsite/html/database/app/locale/en_us/LC_MESSAGES/empty
- PhentyperWebsite/html/database/app/models/
- PhentyperWebsite/html/database/app/models/attribute.php
- PhentyperWebsite/html/database/app/models/behaviors/
- PhentyperWebsite/html/database/app/models/behaviors/empty
- PhentyperWebsite/html/database/app/models/behaviors/multiple_display_fields.php
- PhentyperWebsite/html/database/app/models/datasources/
- PhentyperWebsite/html/database/app/models/datasources/empty
- PhentyperWebsite/html/database/app/models/entity.php
- PhentyperWebsite/html/database/app/models/keyword.php
- PhentyperWebsite/html/database/app/models/objecttype.php
- PhentyperWebsite/html/database/app/models/person.php
- PhentyperWebsite/html/database/app/models/post.php
- PhentyperWebsite/html/database/app/models/project.php
- PhentyperWebsite/html/database/app/models/projectperson.php
- PhentyperWebsite/html/database/app/models/testobject.php
- PhentyperWebsite/html/database/app/models/testobjectparameter.php
- PhentyperWebsite/html/database/app/models/testobjectresult.php
- PhentyperWebsite/html/database/app/models/ufile.php
- PhentyperWebsite/html/database/app/models/ufilekeyword.php
- PhentyperWebsite/html/database/app/plugins/
- PhentyperWebsite/html/database/app/plugins/empty
- PhentyperWebsite/html/database/app/plugins/file_upload/
- PhentyperWebsite/html/database/app/plugins/file_upload/config/
- PhentyperWebsite/html/database/app/plugins/file_upload/config/file_upload_settings.php
- PhentyperWebsite/html/database/app/plugins/file_upload/config/sql/
- PhentyperWebsite/html/database/app/plugins/file_upload/config/sql/upload.php
- PhentyperWebsite/html/database/app/plugins/file_upload/controllers/
- PhentyperWebsite/html/database/app/plugins/file_upload/controllers/components/
- PhentyperWebsite/html/database/app/plugins/file_upload/controllers/components/file_upload.php
- PhentyperWebsite/html/database/app/plugins/file_upload/file_upload_app_controller.php
- PhentyperWebsite/html/database/app/plugins/file_upload/file_upload_app_model.php
- PhentyperWebsite/html/database/app/plugins/file_upload/migration_guide_3_x-4_0.txt
- PhentyperWebsite/html/database/app/plugins/file_upload/migration_guide_5_x_to_6_x.txt
- PhentyperWebsite/html/database/app/plugins/file_upload/models/
- PhentyperWebsite/html/database/app/plugins/file_upload/models/behaviors/
- PhentyperWebsite/html/database/app/plugins/file_upload/models/behaviors/file_upload.php
- PhentyperWebsite/html/database/app/plugins/file_upload/readme.markdown
- PhentyperWebsite/html/database/app/plugins/file_upload/tests/
- PhentyperWebsite/html/database/app/plugins/file_upload/tests/cases/
- PhentyperWebsite/html/database/app/plugins/file_upload/tests/cases/behaviors/
- PhentyperWebsite/html/database/app/plugins/file_upload/tests/cases/behaviors/file_upload.test.php
- PhentyperWebsite/html/database/app/plugins/file_upload/tests/cases/helpers/
- PhentyperWebsite/html/database/app/plugins/file_upload/tests/cases/helpers/file_upload.test.php
- PhentyperWebsite/html/database/app/plugins/file_upload/tests/cases/vendors/
- PhentyperWebsite/html/database/app/plugins/file_upload/tests/cases/vendors/uploader.test.php
- PhentyperWebsite/html/database/app/plugins/file_upload/upload_example.sql
- PhentyperWebsite/html/database/app/plugins/file_upload/vendors/
- PhentyperWebsite/html/database/app/plugins/file_upload/vendors/uploader.php
- PhentyperWebsite/html/database/app/plugins/file_upload/views/
- PhentyperWebsite/html/database/app/plugins/file_upload/views/helpers/
- PhentyperWebsite/html/database/app/plugins/file_upload/views/helpers/file_upload.php
- PhentyperWebsite/html/database/app/tests/
- PhentyperWebsite/html/database/app/tests/cases/
- PhentyperWebsite/html/database/app/tests/cases/behaviors/
- PhentyperWebsite/html/database/app/tests/cases/behaviors/empty
- PhentyperWebsite/html/database/app/tests/cases/components/
- PhentyperWebsite/html/database/app/tests/cases/components/empty
- PhentyperWebsite/html/database/app/tests/cases/controllers/
- PhentyperWebsite/html/database/app/tests/cases/controllers/empty
- PhentyperWebsite/html/database/app/tests/cases/helpers/
- PhentyperWebsite/html/database/app/tests/cases/helpers/empty
- PhentyperWebsite/html/database/app/tests/cases/models/
- PhentyperWebsite/html/database/app/tests/cases/models/empty
- PhentyperWebsite/html/database/app/tests/fixtures/
- PhentyperWebsite/html/database/app/tests/fixtures/empty
- PhentyperWebsite/html/database/app/tests/groups/
- PhentyperWebsite/html/database/app/tests/groups/empty
- PhentyperWebsite/html/database/app/tmp/
- PhentyperWebsite/html/database/app/tmp/cache/
- PhentyperWebsite/html/database/app/tmp/cache/models/
- PhentyperWebsite/html/database/app/tmp/cache/models/empty
- PhentyperWebsite/html/database/app/tmp/cache/persistent/
- PhentyperWebsite/html/database/app/tmp/cache/persistent/cake_core_default_de
- PhentyperWebsite/html/database/app/tmp/cache/persistent/cake_core_default_en-us
- PhentyperWebsite/html/database/app/tmp/cache/persistent/cake_core_dir_map
- PhentyperWebsite/html/database/app/tmp/cache/persistent/cake_core_file_map
- PhentyperWebsite/html/database/app/tmp/cache/persistent/cake_core_object_map
- PhentyperWebsite/html/database/app/tmp/cache/persistent/empty
- PhentyperWebsite/html/database/app/tmp/cache/views/
- PhentyperWebsite/html/database/app/tmp/cache/views/empty
- PhentyperWebsite/html/database/app/tmp/logs/
- PhentyperWebsite/html/database/app/tmp/logs/debug.log
- PhentyperWebsite/html/database/app/tmp/logs/empty
- PhentyperWebsite/html/database/app/tmp/logs/error.log
- PhentyperWebsite/html/database/app/tmp/sessions/
- PhentyperWebsite/html/database/app/tmp/sessions/empty
- PhentyperWebsite/html/database/app/tmp/tests/
- PhentyperWebsite/html/database/app/tmp/tests/empty
- PhentyperWebsite/html/database/app/vendors/
- PhentyperWebsite/html/database/app/vendors/shells/
- PhentyperWebsite/html/database/app/vendors/shells/tasks/
- PhentyperWebsite/html/database/app/vendors/shells/tasks/empty
- PhentyperWebsite/html/database/app/vendors/shells/templates/
- PhentyperWebsite/html/database/app/vendors/shells/templates/empty
- PhentyperWebsite/html/database/app/views/
- PhentyperWebsite/html/database/app/views/errors/
- PhentyperWebsite/html/database/app/views/errors/empty
- PhentyperWebsite/html/database/app/views/helpers/
- PhentyperWebsite/html/database/app/views/helpers/ajax.php
- PhentyperWebsite/html/database/app/views/helpers/csv.php
- PhentyperWebsite/html/database/app/views/helpers/empty
- PhentyperWebsite/html/database/app/views/helpers/excel.php
- PhentyperWebsite/html/database/app/views/helpers/javascript.php
- PhentyperWebsite/html/database/app/views/keywords/
- PhentyperWebsite/html/database/app/views/keywords/add.ctp
- PhentyperWebsite/html/database/app/views/keywords/edit.ctp
- PhentyperWebsite/html/database/app/views/keywords/index.ctp
- PhentyperWebsite/html/database/app/views/keywords/view.ctp
- PhentyperWebsite/html/database/app/views/layouts/
- PhentyperWebsite/html/database/app/views/layouts/csv/
- PhentyperWebsite/html/database/app/views/layouts/csv/default.ctp
- PhentyperWebsite/html/database/app/views/layouts/default.ctp
- PhentyperWebsite/html/database/app/views/layouts/email/
- PhentyperWebsite/html/database/app/views/layouts/email/html/
- PhentyperWebsite/html/database/app/views/layouts/email/html/empty
- PhentyperWebsite/html/database/app/views/layouts/email/text/
- PhentyperWebsite/html/database/app/views/layouts/email/text/empty
- PhentyperWebsite/html/database/app/views/layouts/js/
- PhentyperWebsite/html/database/app/views/layouts/js/empty
- PhentyperWebsite/html/database/app/views/layouts/rss/
- PhentyperWebsite/html/database/app/views/layouts/rss/empty
- PhentyperWebsite/html/database/app/views/layouts/xml/
- PhentyperWebsite/html/database/app/views/layouts/xml/empty
- PhentyperWebsite/html/database/app/views/pages/
- PhentyperWebsite/html/database/app/views/pages/empty
- PhentyperWebsite/html/database/app/views/pages/home.ctp
- PhentyperWebsite/html/database/app/views/people/
- PhentyperWebsite/html/database/app/views/people/add.ctp
- PhentyperWebsite/html/database/app/views/people/edit.ctp
- PhentyperWebsite/html/database/app/views/people/index.ctp
- PhentyperWebsite/html/database/app/views/people/login.ctp
- PhentyperWebsite/html/database/app/views/people/upload.ctp
- PhentyperWebsite/html/database/app/views/people/view.ctp
- PhentyperWebsite/html/database/app/views/posts/
- PhentyperWebsite/html/database/app/views/posts/add.ctp
- PhentyperWebsite/html/database/app/views/posts/edit.ctp
- PhentyperWebsite/html/database/app/views/posts/index.ctp
- PhentyperWebsite/html/database/app/views/posts/view.ctp
- PhentyperWebsite/html/database/app/views/projects/
- PhentyperWebsite/html/database/app/views/projects/add.ctp
- PhentyperWebsite/html/database/app/views/projects/edit.ctp
- PhentyperWebsite/html/database/app/views/projects/index.ctp
- PhentyperWebsite/html/database/app/views/projects/view.ctp
- PhentyperWebsite/html/database/app/views/scaffolds/
- PhentyperWebsite/html/database/app/views/scaffolds/empty
- PhentyperWebsite/html/database/app/views/testobjects/
- PhentyperWebsite/html/database/app/views/testobjects/csv/
- PhentyperWebsite/html/database/app/views/testobjects/csv/export.ctp
- PhentyperWebsite/html/database/app/views/testobjects/export.ctp
- PhentyperWebsite/html/database/app/views/testobjects/index.ctp
- PhentyperWebsite/html/database/app/views/testobjects/results.ctp
- PhentyperWebsite/html/database/app/views/testobjects/search.ctp
- PhentyperWebsite/html/database/app/views/testobjects/search.ctp_copy
- PhentyperWebsite/html/database/app/views/testobjects/upload.ctp
- PhentyperWebsite/html/database/app/views/testobjects/view.ctp
- PhentyperWebsite/html/database/app/views/ufilekeywords/
- PhentyperWebsite/html/database/app/views/ufilekeywords/add.ctp
- PhentyperWebsite/html/database/app/views/ufilekeywords/edit.ctp
- PhentyperWebsite/html/database/app/views/ufilekeywords/index.ctp
- PhentyperWebsite/html/database/app/views/ufilekeywords/view.ctp
- PhentyperWebsite/html/database/app/views/ufiles/
- PhentyperWebsite/html/database/app/views/ufiles/add.ctp
- PhentyperWebsite/html/database/app/views/ufiles/edit.ctp
- PhentyperWebsite/html/database/app/views/ufiles/index.ctp
- PhentyperWebsite/html/database/app/views/ufiles/invalidate.ctp
- PhentyperWebsite/html/database/app/views/ufiles/results.ctp
- PhentyperWebsite/html/database/app/views/ufiles/search.ctp
- PhentyperWebsite/html/database/app/views/ufiles/upload.ctp
- PhentyperWebsite/html/database/app/views/ufiles/view.ctp
- PhentyperWebsite/html/database/app/webroot/
- PhentyperWebsite/html/database/app/webroot/.htaccess
- PhentyperWebsite/html/database/app/webroot/css/
- PhentyperWebsite/html/database/app/webroot/css.php
- PhentyperWebsite/html/database/app/webroot/css/cake.generic.css
- PhentyperWebsite/html/database/app/webroot/favicon.ico
- PhentyperWebsite/html/database/app/webroot/favicon.png
- PhentyperWebsite/html/database/app/webroot/img/
- PhentyperWebsite/html/database/app/webroot/img/cake.icon.png
- PhentyperWebsite/html/database/app/webroot/img/cake.power.gif
- PhentyperWebsite/html/database/app/webroot/img/home_image.jpg
- PhentyperWebsite/html/database/app/webroot/img/logo_1.jpg
- PhentyperWebsite/html/database/app/webroot/img/logo_2.jpg
- PhentyperWebsite/html/database/app/webroot/index.php
- PhentyperWebsite/html/database/app/webroot/js/
- PhentyperWebsite/html/database/app/webroot/js/empty
- PhentyperWebsite/html/database/app/webroot/js/jquery-1.5.1.min.js
- PhentyperWebsite/html/database/app/webroot/js/prototype.js
- PhentyperWebsite/html/database/app/webroot/test.php
- PhentyperWebsite/html/database/app/webroot/tpc_images/
- PhentyperWebsite/html/database/app/webroot/ufiles/
- PhentyperWebsite/html/database/app/webroot/ufiles/desktop.ini
- PhentyperWebsite/html/database/app/webroot/ufiles/empty
- PhentyperWebsite/html/database/app/webroot/xml/
- PhentyperWebsite/html/database/app/webroot/xml/ResultFile.xsd
- PhentyperWebsite/html/database/app/webroot/xml/TestProgram.xsd
- PhentyperWebsite/html/database/cake/
- PhentyperWebsite/html/database/cake/basics.php
- PhentyperWebsite/html/database/cake/bootstrap.php
- PhentyperWebsite/html/database/cake/config/
- PhentyperWebsite/html/database/cake/config/config.php
- PhentyperWebsite/html/database/cake/config/paths.php
- PhentyperWebsite/html/database/cake/config/unicode/
- PhentyperWebsite/html/database/cake/config/unicode/casefolding/
- PhentyperWebsite/html/database/cake/config/unicode/casefolding/0080_00ff.php
- PhentyperWebsite/html/database/cake/config/unicode/casefolding/0100_017f.php
- PhentyperWebsite/html/database/cake/config/unicode/casefolding/0180_024F.php
- PhentyperWebsite/html/database/cake/config/unicode/casefolding/0250_02af.php
- PhentyperWebsite/html/database/cake/config/unicode/casefolding/0370_03ff.php
- PhentyperWebsite/html/database/cake/config/unicode/casefolding/0400_04ff.php
- PhentyperWebsite/html/database/cake/config/unicode/casefolding/0500_052f.php
- PhentyperWebsite/html/database/cake/config/unicode/casefolding/0530_058f.php
- PhentyperWebsite/html/database/cake/config/unicode/casefolding/1e00_1eff.php
- PhentyperWebsite/html/database/cake/config/unicode/casefolding/1f00_1fff.php
- PhentyperWebsite/html/database/cake/config/unicode/casefolding/2100_214f.php
- PhentyperWebsite/html/database/cake/config/unicode/casefolding/2150_218f.php
- PhentyperWebsite/html/database/cake/config/unicode/casefolding/2460_24ff.php
- PhentyperWebsite/html/database/cake/config/unicode/casefolding/2c00_2c5f.php
- PhentyperWebsite/html/database/cake/config/unicode/casefolding/2c60_2c7f.php
- PhentyperWebsite/html/database/cake/config/unicode/casefolding/2c80_2cff.php
- PhentyperWebsite/html/database/cake/config/unicode/casefolding/ff00_ffef.php
- PhentyperWebsite/html/database/cake/console/
- PhentyperWebsite/html/database/cake/console/cake
- PhentyperWebsite/html/database/cake/console/cake.bat
- PhentyperWebsite/html/database/cake/console/cake.php
- PhentyperWebsite/html/database/cake/console/error.php
- PhentyperWebsite/html/database/cake/console/libs/
- PhentyperWebsite/html/database/cake/console/libs/acl.php
- PhentyperWebsite/html/database/cake/console/libs/api.php
- PhentyperWebsite/html/database/cake/console/libs/bake.php
- PhentyperWebsite/html/database/cake/console/libs/console.php
- PhentyperWebsite/html/database/cake/console/libs/i18n.php
- PhentyperWebsite/html/database/cake/console/libs/schema.php
- PhentyperWebsite/html/database/cake/console/libs/shell.php
- PhentyperWebsite/html/database/cake/console/libs/tasks/
- PhentyperWebsite/html/database/cake/console/libs/tasks/bake.php
- PhentyperWebsite/html/database/cake/console/libs/tasks/controller.php
- PhentyperWebsite/html/database/cake/console/libs/tasks/db_config.php
- PhentyperWebsite/html/database/cake/console/libs/tasks/extract.php
- PhentyperWebsite/html/database/cake/console/libs/tasks/fixture.php
- PhentyperWebsite/html/database/cake/console/libs/tasks/model.php
- PhentyperWebsite/html/database/cake/console/libs/tasks/plugin.php
- PhentyperWebsite/html/database/cake/console/libs/tasks/project.php
- PhentyperWebsite/html/database/cake/console/libs/tasks/template.php
- PhentyperWebsite/html/database/cake/console/libs/tasks/test.php
- PhentyperWebsite/html/database/cake/console/libs/tasks/view.php
- PhentyperWebsite/html/database/cake/console/libs/testsuite.php
- PhentyperWebsite/html/database/cake/console/templates/
- PhentyperWebsite/html/database/cake/console/templates/default/
[truncated: 979 more entries]
