# Supplementary material for: A software tool for the input and management of phenotypic data using personal digital assistants and other mobile devices
Source: Plant Methods. 2015 Apr 7;11:25. doi: 10.1186/s13007-015-0069-3 (PMC4393613; doi:10.1186/s13007-015-0069-3)
Supplement: Additional file 5: — Phenotyper web site and results database. This archive contains a dump file for the R-DB, the root directory of the result web application, an encrypting tool, and installation instructions. [file 13007_2015_69_MOESM5_ESM.zip › PhentyperWebsite/html/database/app/app_helper.php]

<?php
/**
 * Application level View Helper
 *
 * This file is application-wide helper file. You can put all
 * application-wide helper-related methods here.
 *
 * PHP versions 4 and 5
 *
 * CakePHP(tm) : Rapid Development Framework (http://cakephp.org)
 * Copyright 2005-2010, Cake Software Foundation, Inc. (http://cakefoundation.org)
 *
 * Licensed under The MIT License
 * Redistributions of files must retain the above copyright notice.
 *
 * @copyright     Copyright 2005-2010, Cake Software Foundation, Inc. (http://cakefoundation.org)
 * @link          http://cakephp.org CakePHP(tm) Project
 * @package       cake
 * @subpackage    cake.cake
 * @since         CakePHP(tm) v 0.2.9
 * @license       MIT License (http://www.opensource.org/licenses/mit-license.php)
 */
App::import('Helper', 'Helper', false);

/**
 * This is a placeholder class.
 * Create the same file in app/app_helper.php
 *
 * Add your application-wide methods in the class below, your helpers
 * will inherit them.
 *
 * @package       cake
 * @subpackage    cake.cake
 */
class AppHelper extends Helper {

    function url($url = null, $full = false) {
        if (! isset($url['lang']) && isset($this->params['lang'])) {
            $url['lang'] = $this->params['lang'];
        }

        return parent::url($url, $full);
    }

}
