# Supplementary material for: A software tool for the input and management of phenotypic data using personal digital assistants and other mobile devices
Source: Plant Methods. 2015 Apr 7;11:25. doi: 10.1186/s13007-015-0069-3 (PMC4393613; doi:10.1186/s13007-015-0069-3)
Supplement: Additional file 5: — Phenotyper web site and results database. This archive contains a dump file for the R-DB, the root directory of the result web application, an encrypting tool, and installation instructions. [file 13007_2015_69_MOESM5_ESM.zip › PhentyperWebsite/html/database/app/app_model.php]

<?php
/**
 * Application model for Cake.
 *
 * This file is application-wide model file. You can put all
 * application-wide model-related methods here.
 *
 * PHP versions 4 and 5
 *
 * CakePHP(tm) : Rapid Development Framework (http://cakephp.org)
 * Copyright 2005-2010, Cake Software Foundation, Inc. (http://cakefoundation.org)
 *
 * Licensed under The MIT License
 * Redistributions of files must retain the above copyright notice.
 *
 * @copyright     Copyright 2005-2010, Cake Software Foundation, Inc. (http://cakefoundation.org)
 * @link          http://cakephp.org CakePHP(tm) Project
 * @package       cake
 * @subpackage    cake.app
 * @since         CakePHP(tm) v 0.2.9
 * @license       MIT License (http://www.opensource.org/licenses/mit-license.php)
 */

/**
 * Application model for Cake.
 *
 * Add your application-wide methods in the class below, your models
 * will inherit them.
 *
 * @package       cake
 * @subpackage    cake.app
 */
class AppModel extends Model {

    function beforeFind($queryData) {
        # TODO there is probably an easier way of doing this
        $dbo = $this->getDataSource();
        if ($dbo->config['driver'] == 'oracle') {
            # change schema manually!
            $this->query('ALTER session set current_schema=' . $dbo->config['schema']);
        }
        return $queryData;
    }
/* added by J.G. 2014-09-04; found at http://wiltonsoftware.com/posts/view/custom-group-by-pagination-and-a-calculated-field. */
	function paginateCount($conditions = null, $recursive = 0, $extra = array()) {
		$parameters = compact('conditions', 'recursive');
		if (isset($extra['group'])) {
			$parameters['fields'] = $extra['group'];
			if (is_string($parameters['fields'])) {
				// pagination with single GROUP BY field
				if (substr($parameters['fields'], 0, 9) != 'DISTINCT ') {
					$parameters['fields'] = 'DISTINCT ' . $parameters['fields'];
				}
				unset($extra['group']);
				$count = $this->find('count', array_merge($parameters, $extra));
			} else {
				// resort to inefficient method for multiple GROUP BY fields
				$count = $this->find('count', array_merge($parameters, $extra));
				$count = $this->getAffectedRows();
			}
		} else {
			// regular pagination
			$count = $this->find('count', array_merge($parameters, $extra));
		}
		return $count;
	}
}
