# Supplementary material for: A software tool for the input and management of phenotypic data using personal digital assistants and other mobile devices
Source: Plant Methods. 2015 Apr 7;11:25. doi: 10.1186/s13007-015-0069-3 (PMC4393613; doi:10.1186/s13007-015-0069-3)
Supplement: Additional file 5: — Phenotyper web site and results database. This archive contains a dump file for the R-DB, the root directory of the result web application, an encrypting tool, and installation instructions. [file 13007_2015_69_MOESM5_ESM.zip › PhentyperWebsite/html/database/app/config/acl.ini.php]

	<?php die() ?>
	SVN FILE: $Id$
	/**
	* ACL configuration
	*
	*
	* PHP versions 4 and 5
	*
	* CakePHP(tm) : Rapid Development Framework http://cakephp.org
	* Copyright 2005-2010, Cake Software Foundation, Inc. (http://cakefoundation.org)
	*
	* Licensed under The MIT License
	* Redistributions of files must retain the above copyright notice.
	*
	* @copyright Copyright 2005-2010, Cake Software Foundation, Inc. (http://cakefoundation.org)
	* @link http://cakephp.org CakePHP(tm) Project
	* @package cake
	* @subpackage cake.app.config
	* @since CakePHP(tm) v 0.10.0.1076
	* @license MIT License (http://www.opensource.org/licenses/mit-license.php)
	*/
	acl.ini.php - Cake ACL Configuration
	---------------------------------------------------------------------
	Use this file to specify user permissions.
	aco = access control object (something in your application)
	aro = access request object (something requesting access)
	User records are added as follows:
	[uid]
	groups = group1, group2, group3
	allow = aco1, aco2, aco3
	deny = aco4, aco5, aco6
	Group records are added in a similar manner:
	[gid]
	allow = aco1, aco2, aco3
	deny = aco4, aco5, aco6
	The allow, deny, and groups sections are all optional.
	NOTE: groups names *cannot* ever be the same as usernames!
	ACL permissions are checked in the following order:
	1. Check for user denies (and DENY if specified)
	2. Check for user allows (and ALLOW if specified)
	3. Gather user's groups
	4. Check group denies (and DENY if specified)
	5. Check group allows (and ALLOW if specified)
	6. If no aro, aco, or group information is found, DENY
	---------------------------------------------------------------------
	-------------------------------------
	Users
	-------------------------------------
[username-goes-here]
groups = group1, group2
deny = aco1, aco2
allow = aco3, aco4
	-------------------------------------
	Groups
	-------------------------------------
[groupname-goes-here]
deny = aco5, aco6
allow = aco7, aco8
