# Supplementary material for: A software tool for the input and management of phenotypic data using personal digital assistants and other mobile devices
Source: Plant Methods. 2015 Apr 7;11:25. doi: 10.1186/s13007-015-0069-3 (PMC4393613; doi:10.1186/s13007-015-0069-3)
Supplement: Additional file 5: — Phenotyper web site and results database. This archive contains a dump file for the R-DB, the root directory of the result web application, an encrypting tool, and installation instructions. [file 13007_2015_69_MOESM5_ESM.zip › PhentyperWebsite/html/database/app/config/bootstrap.php]

<?php
/**
 * This file is loaded automatically by the app/webroot/index.php file after the core bootstrap.php
 *
 * This is an application wide file to load any function that is not used within a class
 * define. You can also use this to include or require any files in your application.
 *
 * PHP versions 4 and 5
 *
 * CakePHP(tm) : Rapid Development Framework (http://cakephp.org)
 * Copyright 2005-2010, Cake Software Foundation, Inc. (http://cakefoundation.org)
 *
 * Licensed under The MIT License
 * Redistributions of files must retain the above copyright notice.
 *
 * @copyright     Copyright 2005-2010, Cake Software Foundation, Inc. (http://cakefoundation.org)
 * @link          http://cakephp.org CakePHP(tm) Project
 * @package       cake
 * @subpackage    cake.app.config
 * @since         CakePHP(tm) v 0.10.8.2117
 * @license       MIT License (http://www.opensource.org/licenses/mit-license.php)
 */

/**
 * The settings below can be used to set additional paths to models, views and controllers.
 * This is related to Ticket #470 (https://trac.cakephp.org/ticket/470)
 *
 * App::build(array(
 *     'plugins' => array('/full/path/to/plugins/', '/next/full/path/to/plugins/'),
 *     'models' =>  array('/full/path/to/models/', '/next/full/path/to/models/'),
 *     'views' => array('/full/path/to/views/', '/next/full/path/to/views/'),
 *     'controllers' => array('/full/path/to/controllers/', '/next/full/path/to/controllers/'),
 *     'datasources' => array('/full/path/to/datasources/', '/next/full/path/to/datasources/'),
 *     'behaviors' => array('/full/path/to/behaviors/', '/next/full/path/to/behaviors/'),
 *     'components' => array('/full/path/to/components/', '/next/full/path/to/components/'),
 *     'helpers' => array('/full/path/to/helpers/', '/next/full/path/to/helpers/'),
 *     'vendors' => array('/full/path/to/vendors/', '/next/full/path/to/vendors/'),
 *     'shells' => array('/full/path/to/shells/', '/next/full/path/to/shells/'),
 *     'locales' => array('/full/path/to/locale/', '/next/full/path/to/locale/')
 * ));
 *
 */

/**
 * As of 1.3, additional rules for the inflector are added below
 *
 * Inflector::rules('singular', array('rules' => array(), 'irregular' => array(), 'uninflected' => array()));
 * Inflector::rules('plural', array('rules' => array(), 'irregular' => array(), 'uninflected' => array()));
 *
 */

Configure::write('Languages.default', 'en-us');
$langs = array(
    'de-de',
    'en-us',
);
Configure::write('Languages.all', $langs);

PutEnv('ORACLE_BASE=/usr/lib/oracle/xe/app/oracle/product/10.2.0');
PutEnv('ORACLE_HOME=/usr/lib/oracle/xe/app/oracle/product/10.2.0/server');
PutEnv('ORACLE_BASE=/usr/lib/oracle/xe/app/oracle/product/10.2.0/server/lib');

Configure::write('FileUpload.uploadDir', dirname(dirname(__FILE__)) . '/webroot/ufiles/');
Configure::write('FileUpload.viewDir', '/ufiles/');
Configure::write('default.password', '');

#define('FASTSCORE', 1);
#define('PHENOTYPING', 2);
#define('BBCH', 3);
