# Supplementary material for: A software tool for the input and management of phenotypic data using personal digital assistants and other mobile devices
Source: Plant Methods. 2015 Apr 7;11:25. doi: 10.1186/s13007-015-0069-3 (PMC4393613; doi:10.1186/s13007-015-0069-3)
Supplement: Additional file 5: — Phenotyper web site and results database. This archive contains a dump file for the R-DB, the root directory of the result web application, an encrypting tool, and installation instructions. [file 13007_2015_69_MOESM5_ESM.zip › PhentyperWebsite/html/database/app/config/README]

Hash key (in core.php):

/**
 * A random string used in security hashing methods.
 */
	Configure::write('Security.salt', 'j584934jmtu034ß0msd08496mdfög');
	
Using this key, you get the following password (the hashed text) for the default user:

Clear text: glueck
Key: j584934jmtu034ß0msd08496mdfög
Hashed text: 5f6fd3b27872e2e1e76603ec872d0d5ee3f1b6a0
