# Supplementary material for: A software tool for the input and management of phenotypic data using personal digital assistants and other mobile devices
Source: Plant Methods. 2015 Apr 7;11:25. doi: 10.1186/s13007-015-0069-3 (PMC4393613; doi:10.1186/s13007-015-0069-3)
Supplement: Additional file 5: — Phenotyper web site and results database. This archive contains a dump file for the R-DB, the root directory of the result web application, an encrypting tool, and installation instructions. [file 13007_2015_69_MOESM5_ESM.zip › PhentyperWebsite/html/database/app/config/schema/db_acl.php]

<?php
/*DbAcl schema generated on: 2007-11-24 15:11:13 : 1195945453*/
/**
 * This is Acl Schema file
 *
 * Use it to configure database for ACL
 *
 * PHP versions 4 and 5
 *
 * CakePHP(tm) : Rapid Development Framework (http://cakephp.org)
 * Copyright 2005-2010, Cake Software Foundation, Inc. (http://cakefoundation.org)
 *
 * Licensed under The MIT License
 * Redistributions of files must retain the above copyright notice.
 *
 * @copyright     Copyright 2005-2010, Cake Software Foundation, Inc. (http://cakefoundation.org)
 * @link          http://cakephp.org CakePHP(tm) Project
 * @package       cake
 * @subpackage    cake.app.config.sql
 * @since         CakePHP(tm) v 0.2.9
 * @license       MIT License (http://www.opensource.org/licenses/mit-license.php)
 */
/*
 *
 * Using the Schema command line utility
 * cake schema run create DbAcl
 *
 */
class DbAclSchema extends CakeSchema {

	var $name = 'DbAcl';

	function before($event = array()) {
		return true;
	}

	function after($event = array()) {
	}

	var $acos = array(
			'id' => array('type'=>'integer', 'null' => false, 'default' => NULL, 'length' => 10, 'key' => 'primary'),
			'parent_id' => array('type'=>'integer', 'null' => true, 'default' => NULL, 'length' => 10),
			'model' => array('type'=>'string', 'null' => true),
			'foreign_key' => array('type'=>'integer', 'null' => true, 'default' => NULL, 'length' => 10),
			'alias' => array('type'=>'string', 'null' => true),
			'lft' => array('type'=>'integer', 'null' => true, 'default' => NULL, 'length' => 10),
			'rght' => array('type'=>'integer', 'null' => true, 'default' => NULL, 'length' => 10),
			'indexes' => array('PRIMARY' => array('column' => 'id', 'unique' => 1))
		);

	var $aros = array(
			'id' => array('type'=>'integer', 'null' => false, 'default' => NULL, 'length' => 10, 'key' => 'primary'),
			'parent_id' => array('type'=>'integer', 'null' => true, 'default' => NULL, 'length' => 10),
			'model' => array('type'=>'string', 'null' => true),
			'foreign_key' => array('type'=>'integer', 'null' => true, 'default' => NULL, 'length' => 10),
			'alias' => array('type'=>'string', 'null' => true),
			'lft' => array('type'=>'integer', 'null' => true, 'default' => NULL, 'length' => 10),
			'rght' => array('type'=>'integer', 'null' => true, 'default' => NULL, 'length' => 10),
			'indexes' => array('PRIMARY' => array('column' => 'id', 'unique' => 1))
		);

	var $aros_acos = array(
			'id' => array('type'=>'integer', 'null' => false, 'default' => NULL, 'length' => 10, 'key' => 'primary'),
			'aro_id' => array('type'=>'integer', 'null' => false, 'length' => 10, 'key' => 'index'),
			'aco_id' => array('type'=>'integer', 'null' => false, 'length' => 10),
			'_create' => array('type'=>'string', 'null' => false, 'default' => '0', 'length' => 2),
			'_read' => array('type'=>'string', 'null' => false, 'default' => '0', 'length' => 2),
			'_update' => array('type'=>'string', 'null' => false, 'default' => '0', 'length' => 2),
			'_delete' => array('type'=>'string', 'null' => false, 'default' => '0', 'length' => 2),
			'indexes' => array('PRIMARY' => array('column' => 'id', 'unique' => 1), 'ARO_ACO_KEY' => array('column' => array('aro_id', 'aco_id'), 'unique' => 1))
		);

}
