# Supplementary material for: A software tool for the input and management of phenotypic data using personal digital assistants and other mobile devices
Source: Plant Methods. 2015 Apr 7;11:25. doi: 10.1186/s13007-015-0069-3 (PMC4393613; doi:10.1186/s13007-015-0069-3)
Supplement: Additional file 5: — Phenotyper web site and results database. This archive contains a dump file for the R-DB, the root directory of the result web application, an encrypting tool, and installation instructions. [file 13007_2015_69_MOESM5_ESM.zip › PhentyperWebsite/html/database/app/controllers/bos_controller.php]

<?php

class BosController extends AppController {

    var $uses = array();

    function start() {
        $this->Session->write('BO.started', true);
    }

    function stop() {
        $this->Session->write('BO.started', false);
    }

    function toggle() {
        $this->Session->write('BO.started', $this->Session->read('BO.started') ? false : true);
        $this->redirect('#', 204, true);
    }

}

?>
