# Supplementary material for: A software tool for the input and management of phenotypic data using personal digital assistants and other mobile devices
Source: Plant Methods. 2015 Apr 7;11:25. doi: 10.1186/s13007-015-0069-3 (PMC4393613; doi:10.1186/s13007-015-0069-3)
Supplement: Additional file 5: — Phenotyper web site and results database. This archive contains a dump file for the R-DB, the root directory of the result web application, an encrypting tool, and installation instructions. [file 13007_2015_69_MOESM5_ESM.zip › PhentyperWebsite/html/database/app/controllers/keywords_controller.php]

<?php
class KeywordsController extends AppController {

	var $name = 'Keywords';

	function index() {
		$this->Keyword->recursive = 0;
		$this->set('keywords', $this->paginate());
	}

	function view($id = null) {
		if (!$id) {
			$this->Session->setFlash(__('Invalid keyword', true));
			$this->redirect(array('action' => 'index'));
		}
		$this->set('keyword', $this->Keyword->read(null, $id));
	}

	function add() {
		if (!empty($this->data)) {
            $saved = false;
            $this->Keyword->begin();
            $this->Keyword->locale = 'en_us';
			$this->Keyword->create();
			if ($this->Keyword->save($this->data)) {
                if ( ! empty($this->data['Keyword']['name_de'])) {
                    $this->data['Keyword']['name'] = $this->data['Keyword']['name_de'];
                }
                $this->Keyword->locale = 'de_de';
                $this->Keyword->create();
                if ($this->Keyword->save($this->data)) {
                    $this->Keyword->commit();
                    $saved = true;

                    $this->Session->setFlash(__('The keyword has been saved', true));
                    $this->redirect(array('action' => 'index'));
                }
            }
            if ( ! $saved) {
                $this->Keyword->rollback();
				$this->Session->setFlash(__('The keyword could not be saved. Please, try again.', true));
			}
		}
	}

    /**
     * identical as add(), but avoiding the security measures to actually add something TODO fix this
     */
    function plus() {
		if (!empty($this->data)) {
			$this->Keyword->create();
			if ($this->Keyword->save($this->data)) {
				$this->Session->setFlash(__('The keyword has been saved', true));
				$this->redirect(array('action' => 'index'));
			} else {
				$this->Session->setFlash(__('The keyword could not be saved. Please, try again.', true));
			}
		}
    }

	function edit($id = null) {
		if (!$id && empty($this->data)) {
			$this->Session->setFlash(__('Invalid keyword', true));
			$this->redirect(array('action' => 'index'));
		}
		if (!empty($this->data)) {
			if ($this->Keyword->save($this->data)) {
				$this->Session->setFlash(__('The keyword has been saved', true));
				$this->redirect(array('action' => 'index'));
			} else {
				$this->Session->setFlash(__('The keyword could not be saved. Please, try again.', true));
			}
		}
		if (empty($this->data)) {
			$this->data = $this->Keyword->read(null, $id);
		}
	}

	function delete($id = null) {
		if (!$id) {
			$this->Session->setFlash(__('Invalid id for keyword', true));
			$this->redirect(array('action'=>'index'));
		}
		if ($this->Keyword->delete($id)) {
			$this->Session->setFlash(__('Keyword deleted', true));
			$this->redirect(array('action'=>'index'));
		}
		$this->Session->setFlash(__('Keyword was not deleted', true));
		$this->redirect(array('action' => 'index'));
	}
}
?>
