# Supplementary material for: A software tool for the input and management of phenotypic data using personal digital assistants and other mobile devices
Source: Plant Methods. 2015 Apr 7;11:25. doi: 10.1186/s13007-015-0069-3 (PMC4393613; doi:10.1186/s13007-015-0069-3)
Supplement: Additional file 5: — Phenotyper web site and results database. This archive contains a dump file for the R-DB, the root directory of the result web application, an encrypting tool, and installation instructions. [file 13007_2015_69_MOESM5_ESM.zip › PhentyperWebsite/html/database/app/locale/core.pot]

# LANGUAGE translation of CakePHP Application
# Copyright YEAR NAME <EMAIL@ADDRESS>
#
#, fuzzy
msgid ""
msgstr ""
"Project-Id-Version: PROJECT VERSION\n"
"POT-Creation-Date: 2011-08-16 13:07+0200\n"
"PO-Revision-Date: YYYY-mm-DD HH:MM+ZZZZ\n"
"Last-Translator: NAME <EMAIL@ADDRESS>\n"
"Language-Team: LANGUAGE <EMAIL@ADDRESS>\n"
"MIME-Version: 1.0\n"
"Content-Type: text/plain; charset=utf-8\n"
"Content-Transfer-Encoding: 8bit\n"
"Plural-Forms: nplurals=INTEGER; plural=EXPRESSION;\n"

#: cake/tests/cases/basics.test.php:437;525
msgid "Plural Rule 1"
msgstr ""

#: cake/tests/cases/basics.test.php:441;446;529
msgid "Plural Rule 1 (from core)"
msgstr ""

#: cake/tests/cases/basics.test.php:465;557
msgid "%d = 1"
msgid_plural "%d = 0 or > 1"
msgstr[0] ""
msgstr[1] ""

#: cake/tests/cases/basics.test.php:469;478
msgid "%d = 1 (from core)"
msgid_plural "%d = 0 or > 1 (from core)"
msgstr[0] ""
msgstr[1] ""
