# Supplementary material for: A software tool for the input and management of phenotypic data using personal digital assistants and other mobile devices
Source: Plant Methods. 2015 Apr 7;11:25. doi: 10.1186/s13007-015-0069-3 (PMC4393613; doi:10.1186/s13007-015-0069-3)
Supplement: Additional file 5: — Phenotyper web site and results database. This archive contains a dump file for the R-DB, the root directory of the result web application, an encrypting tool, and installation instructions. [file 13007_2015_69_MOESM5_ESM.zip › PhentyperWebsite/html/database/app/locale/de_de/LC_MESSAGES/default.po]

# LANGUAGE translation of CakePHP Application
# Copyright YEAR NAME <EMAIL@ADDRESS>
#
msgid ""
msgstr ""
"Project-Id-Version: PROJECT VERSION\n"
"POT-Creation-Date: 2014-12-09 10:10+0000\n"
"PO-Revision-Date: 2014-12-09 13:32+0100\n"
"Last-Translator: Jürgen Gremmels gremmels@mpimp-golm.mpg.de\n"
"Language-Team: LANGUAGE <EMAIL@ADDRESS>\n"
"MIME-Version: 1.0\n"
"Content-Type: text/plain; charset=utf-8\n"
"Content-Transfer-Encoding: 8bit\n"
"Plural-Forms: nplurals=INTEGER; plural=EXPRESSION;\n"
"X-Generator: Poedit 1.5.4\n"

#: \app_controller - Copy.php:98;98 \app_controller.php:91;91
#: \controllers\language_controller.php:19;34;19;34
msgid "Whoops, not a valid language."
msgstr "Oh, keine gültige Sprache."

#: \controllers\entities_controller.php:42;42
msgid "The entities have been saved"
msgstr "Die Entitäten wurden gespeichert."

#: \controllers\entities_controller.php:48;48
msgid "The entities could not be saved. Please, try again."
msgstr ""
"Die Entitäten konnten nicht gespeichert werden. Bitte versuchen Sie es "
"erneut."

#: \controllers\entities_controller.php:60;82;60;82
msgid "Invalid entity"
msgstr "Ungültiger Eintrag"

#: \controllers\entities_controller.php:70;87;70;87
msgid "The entity has been saved"
msgstr "Die Entität wurde gespeichert"

#: \controllers\entities_controller.php:73;90;73;90
msgid "The entity could not be saved. Please, try again."
msgstr ""
"Die Entität konnte nicht gespeichert werden. Bitte versuchen Sie es erneut."

#: \controllers\entities_controller.php:102;102
msgid "Invalid id for entity"
msgstr "Ungültige ID für Entität"

#: \controllers\entities_controller.php:106;106
msgid "Entity deleted"
msgstr "Entität gelöscht"

#: \controllers\entities_controller.php:109;109
msgid "Entity was not deleted"
msgstr "Entität wurde nicht gelöscht"

#: \controllers\keywords_controller.php:13;63;13;63
msgid "Invalid keyword"
msgstr "Ungültiges Schlüsselwort"

#: \controllers\keywords_controller.php:35;53;68;35;53;68
msgid "The keyword has been saved"
msgstr "Das Schlüsselwort wurde gespeichert."

#: \controllers\keywords_controller.php:41;56;71;41;56;71
msgid "The keyword could not be saved. Please, try again."
msgstr ""
"Das Schlüsselwort konnte nicht gespeichert werden. Bitte versuchen Sie "
"erneut."

#: \controllers\keywords_controller.php:81;81
msgid "Invalid id for keyword"
msgstr "Ungültige ID für Schlüsselwort"

#: \controllers\keywords_controller.php:85;85
msgid "Keyword deleted"
msgstr "Schlüsselwort gelöscht"

#: \controllers\keywords_controller.php:88;88
msgid "Keyword was not deleted"
msgstr "Schlüsselwort wurde nicht gelöscht"

#: \controllers\people_controller.php:79;106;79;106
msgid "Invalid person"
msgstr "Ungültiger Benutzer"

#: \controllers\people_controller.php:92;151;92;151
msgid "The person has been saved"
msgstr "Der Benutzer wurde gespeichert."

#: \controllers\people_controller.php:95;154;95;154
msgid "The person could not be saved. Please, try again."
msgstr ""
"Der Benutzer konnte nicht gespeichert werden. Bitte versuchen Sie es erneut!"

#: \controllers\people_controller.php:170;170
msgid "Invalid user"
msgstr "Ungültiger Benutzer"

#: \controllers\people_controller.php:177;177
msgid "Person saved."
msgstr "Benutzer gespeichert"

#: \controllers\people_controller.php:179;179
msgid "Person not saved."
msgstr "Benutzer nicht gespeichert"

#: \controllers\people_controller.php:186;186
msgid "Invalid id for person"
msgstr "Ungültige ID für Benutzer"

#: \controllers\people_controller.php:190;190
msgid "Person deleted"
msgstr "Benutzer gelöscht"

#: \controllers\people_controller.php:193;193
msgid "Person was not deleted"
msgstr "Benutzer wurde nicht gelöscht"

#: \controllers\phenotypes_controller.php:21;21
msgid "Please select a file to upload!"
msgstr "Bitte eine Datei zum Hochladen auswählen!"

#: \controllers\phenotypes_controller.php:26;26
#: \controllers\testobjects_controller.php:358;358
msgid ""
"Could not load XML document! - Please check if it is readable and contains "
"correct XML!"
msgstr ""
"XML-Dokument nicht lesbar! - Bitte überprüfen Sie, ob es lesbar ist und "
"korrektes XML enthält!"

#: \controllers\phenotypes_controller.php:40;40
#: \controllers\testobjects_controller.php:375;375
msgid "Result file does not contain any TESTPROGRAM tag!"
msgstr "Die Ergebnisdatei enthält keinen TESTPROGRAM-Eintrag"

#: \controllers\phenotypes_controller.php:44;44
#: \controllers\testobjects_controller.php:381;381
msgid "More than one TESTPROGRAM tag in result file!"
msgstr "Mehr als ein Phänotypisierungsschema pro Datei!"

#: \controllers\phenotypes_controller.php:61;61
#: \controllers\testobjects_controller.php:401;401
msgid "File does not contain any test object!"
msgstr "Die Datei enthält kein Testobject"

#: \controllers\testobjects_controller.php:151;492;151;492
msgid "Invalid testobject"
msgstr "Ungültiges Testobjekt"

#: \controllers\testobjects_controller.php:157;157
#: \controllers\ufiles_controller.php:220;220
msgid "This entry has been marked as invalid!"
msgstr "Der Eintrag wurde als ungültig markiert!"

#: \controllers\testobjects_controller.php:287;287
msgid "Please select an edited file to upload!"
msgstr "Bitte eine bearbeitete Datei zum Hochladen auswählen!"

#: \controllers\testobjects_controller.php:292;292
msgid "Please select a raw file to upload!"
msgstr "Bitte eine Rohdatei zum Hochladen auswählen!"

#: \controllers\testobjects_controller.php:305;321;350;305;321;350
#: \controllers\ufiles_controller.php:51;51
msgid "One or more files could not be saved."
msgstr "Eine oder mehrere Dateien konnten nicht gespeichert werden"

#: \controllers\ufilekeywords_controller.php:13;36;13;36
msgid "Invalid ufilekeyword"
msgstr "Ungültiges Dateischlüsselwort"

#: \controllers\ufilekeywords_controller.php:23;41;23;41
msgid "The ufilekeyword has been saved"
msgstr "Das Dateischlüsselwort wurde gespeichert."

#: \controllers\ufilekeywords_controller.php:26;44;26;44
msgid "The ufilekeyword could not be saved. Please, try again."
msgstr ""
"Das Dateischlüsselwort konnte nicht gespeichert werden. Bitte versuchen Sie "
"es erneut!"

#: \controllers\ufilekeywords_controller.php:57;57
msgid "Invalid id for ufilekeyword"
msgstr "Ungültige ID für Dateischlüsselwort"

#: \controllers\ufilekeywords_controller.php:61;61
msgid "Ufilekeyword deleted"
msgstr "Dateischlüsselwort wurde gelöscht"

#: \controllers\ufilekeywords_controller.php:64;64
msgid "Ufilekeyword was not deleted"
msgstr "Dateischlüsselwort wurde nicht gelöscht"

#: \controllers\ufiles_controller.php:191;191
msgid "Invalid file"
msgstr "Ungültige Datei"

#: \controllers\ufiles_controller.php:215;239;215;239
msgid "Invalid ufile"
msgstr "Ungültige Datei"

#: \controllers\ufiles_controller.php:229;244;229;244
msgid "The ufile has been saved"
msgstr "Die Datei wurde gespeichert."

#: \controllers\ufiles_controller.php:232;247;232;247
msgid "The ufile could not be saved. Please, try again."
msgstr ""
"Die Datei konnte nicht gespeichert werden. Bitte versuchen Sie es erneut!"

#: \controllers\ufiles_controller.php:259;259
msgid "Invalid id for ufile"
msgstr "Ungültige ID für Datei"

#: \controllers\ufiles_controller.php:263;263
msgid "Ufile deleted"
msgstr "Datei wurde gelöscht."

#: \controllers\ufiles_controller.php:266;266
msgid "Ufile was not deleted"
msgstr "Datei wurde nicht gelöscht"

#: \plugins\file_upload\vendors\uploader.php:91;91
msgid "No filename resulting after parsing. Function: %s"
msgstr ""

#: \plugins\file_upload\vendors\uploader.php:154;154
msgid "Unable to save temp file to file system."
msgstr "Kann die temporäre Datei nicht speichern"

#: \plugins\file_upload\vendors\uploader.php:213;213
msgid "%s is not an allowed type."
msgstr ""

#: \plugins\file_upload\vendors\uploader.php:222;222
msgid "extension is not allowed."
msgstr "Erweiterung ist nicht erlaubt"

#: \plugins\file_upload\vendors\uploader.php:263;263
msgid "File exceeds %s byte limit."
msgstr "Dateigröße überschreitet das Limit von %s Bytes."

#: \views\attributes\add.ctp:4;4
msgid "Add Value"
msgstr "Wert hinzufügen"

#: \views\attributes\add.ctp:11;11 \views\attributes\edit.ctp:12;12
#: \views\attributes\upload.ctp:19;19 \views\entities\add.ctp:12;12
#: \views\entities\edit.ctp:13;13 \views\entities\upload.ctp:23;23
#: \views\keywords\add.ctp:10;10 \views\keywords\edit.ctp:10;10
#: \views\people\edit.ctp:22;22 \views\phenotype_entities\add.ctp:10;10
#: \views\phenotype_entities\edit.ctp:11;11
#: \views\phenotype_values\add.ctp:11;11
#: \views\phenotype_values\edit.ctp:12;12 \views\phenotypes\add.ctp:14;14
#: \views\phenotypes\download.ctp:16;16 \views\phenotypes\edit.ctp:15;15
#: \views\phenotypes\manualupload.ctp:36;36
#: \views\phenotypes\manualupload_fastscore.ctp:10;10
#: \views\phenotypes\upload.ctp:39;39 \views\programs\add.ctp:9;9
#: \views\programs\edit.ctp:10;10 \views\testobjects\search.ctp:34;34
#: \views\testobjects\upload.ctp:54;54 \views\ufilekeywords\add.ctp:10;10
#: \views\ufilekeywords\edit.ctp:11;11 \views\ufiles\add.ctp:12;12
#: \views\ufiles\edit.ctp:13;13 \views\ufiles\search.ctp:15;15
#: \views\ufiles\upload.ctp:18;18
msgid "Submit"
msgstr "Abschicken"

#: \views\attributes\add.ctp:14;14 \views\attributes\edit.ctp:15;15
#: \views\attributes\index.ctp:8;47;8;47
#: \views\attributes\view.ctp:22;47;22;47
#: \views\elements\raws\related.ctp:27;27 \views\entities\add.ctp:15;15
#: \views\entities\edit.ctp:16;16 \views\entities\index.ctp:9;49;9;49
#: \views\entities\view.ctp:27;52;27;52 \views\keywords\index.ctp:7;43;7;43
#: \views\keywords\view.ctp:26;26 \views\people\index.ctp:17;17
#: \views\people\view.ctp:48;48 \views\phenotype_entities\add.ctp:13;13
#: \views\phenotype_entities\edit.ctp:14;14
#: \views\phenotype_entities\index.ctp:8;51;8;51
#: \views\phenotype_entities\view.ctp:22;22
#: \views\phenotype_values\add.ctp:14;14
#: \views\phenotype_values\edit.ctp:15;15
#: \views\phenotype_values\index.ctp:9;53;9;53
#: \views\phenotype_values\view.ctp:27;27 \views\phenotypes\index.ctp:16;16
#: \views\phenotypes\manualupload_fastscore.ctp:13;13
#: \views\programs\add.ctp:12;12 \views\programs\edit.ctp:13;13
#: \views\programs\index.ctp:7;45;7;45 \views\programs\view.ctp:17;34;17;34
#: \views\results\view.ctp:22;47;22;47 \views\testobjects\index.ctp:17;17
#: \views\testobjects\results.ctp:17;17 \views\ufilekeywords\add.ctp:13;13
#: \views\ufilekeywords\edit.ctp:14;14
#: \views\ufilekeywords\index.ctp:8;49;8;49
#: \views\ufilekeywords\view.ctp:22;22 \views\ufiles\add.ctp:15;15
#: \views\ufiles\index.ctp:20;20 \views\ufiles\results.ctp:17;17
#: \views\ufiles\view.ctp:38;38
msgid "Actions"
msgstr "Aktionen"

#: \views\attributes\add.ctp:17;17 \views\attributes\edit.ctp:19;19
#: \views\attributes\view.ctp:26;26 \views\phenotype_values\add.ctp:18;18
#: \views\phenotype_values\edit.ctp:20;20
#: \views\phenotype_values\index.ctp:57;57
#: \views\phenotype_values\view.ctp:32;32 \views\results\view.ctp:26;26
msgid "List Values"
msgstr "Werte auflisten"

#: \views\attributes\add.ctp:18;18 \views\attributes\edit.ctp:20;20
#: \views\attributes\index.ctp:50;50 \views\attributes\view.ctp:25;25
#: \views\entities\add.ctp:19;19 \views\entities\edit.ctp:21;21
#: \views\entities\index.ctp:52;52 \views\entities\view.ctp:30;30
#: \views\phenotype_entities\add.ctp:17;17
#: \views\phenotype_entities\edit.ctp:19;19
#: \views\phenotype_entities\index.ctp:54;54
#: \views\phenotype_entities\view.ctp:25;25
#: \views\phenotype_values\add.ctp:20;20
#: \views\phenotype_values\edit.ctp:22;22
#: \views\phenotype_values\index.ctp:56;56
#: \views\phenotype_values\view.ctp:30;30
#: \views\phenotypes\manualupload_fastscore.ctp:17;17
#: \views\programs\add.ctp:16;16 \views\programs\edit.ctp:18;18
#: \views\programs\index.ctp:48;48 \views\results\view.ctp:25;25
msgid "List Phenotypes"
msgstr "Phänotypen auflisten"

#: \views\attributes\add.ctp:19;19 \views\attributes\edit.ctp:21;21
#: \views\attributes\index.ctp:53;53 \views\attributes\view.ctp:31;31
#: \views\entities\add.ctp:20;20 \views\entities\edit.ctp:22;22
#: \views\entities\index.ctp:55;55 \views\entities\view.ctp:36;36
#: \views\phenotype_entities\add.ctp:18;18
#: \views\phenotype_entities\edit.ctp:20;20
#: \views\phenotype_entities\index.ctp:58;58
#: \views\phenotype_entities\view.ctp:31;31
#: \views\phenotype_values\add.ctp:21;21
#: \views\phenotype_values\edit.ctp:23;23
#: \views\phenotype_values\index.ctp:61;61
#: \views\phenotype_values\view.ctp:38;38 \views\programs\add.ctp:17;17
#: \views\programs\edit.ctp:19;19 \views\programs\index.ctp:51;51
#: \views\results\view.ctp:31;31
msgid "New Phenotype"
msgstr "Neuer Phänotyp"

#: \views\attributes\edit.ctp:4;4 \views\attributes\view.ctp:28;28
#: \views\results\view.ctp:28;28
msgid "Edit Value"
msgstr "Wert bearbeiten"

#: \views\attributes\edit.ctp:18;18 \views\attributes\index.ctp:26;26
#: \views\attributes\view.ctp:69;69 \views\elements\raws\related.ctp:70;70
#: \views\entities\edit.ctp:19;19 \views\entities\index.ctp:28;28
#: \views\entities\view.ctp:74;74 \views\keywords\index.ctp:23;23
#: \views\keywords\view.ctp:46;46 \views\people\view.ctp:67;67
#: \views\phenotype_entities\edit.ctp:17;17
#: \views\phenotype_entities\index.ctp:30;30
#: \views\phenotype_values\edit.ctp:18;18
#: \views\phenotype_values\index.ctp:32;32 \views\phenotypes\index.ctp:49;49
#: \views\posts\index.ctp:28;28 \views\programs\edit.ctp:16;16
#: \views\programs\index.ctp:24;24 \views\programs\view.ctp:55;55
#: \views\results\view.ctp:69;69 \views\testobjects\index.ctp:49;49
#: \views\ufilekeywords\edit.ctp:17;17 \views\ufilekeywords\index.ctp:29;29
#: \views\ufiles\results.ctp:59;59 \views\ufiles\view.ctp:55;55
msgid "Delete"
msgstr "Löschen"

#: \views\attributes\edit.ctp:18;18 \views\attributes\index.ctp:26;26
#: \views\attributes\view.ctp:29;69;29;69
#: \views\elements\raws\related.ctp:70;70 \views\entities\edit.ctp:19;19
#: \views\entities\index.ctp:28;28 \views\entities\view.ctp:34;74;34;74
#: \views\keywords\index.ctp:23;23 \views\keywords\view.ctp:46;46
#: \views\people\view.ctp:67;67 \views\phenotype_entities\edit.ctp:17;17
#: \views\phenotype_entities\index.ctp:30;30
#: \views\phenotype_entities\view.ctp:29;29
#: \views\phenotype_values\edit.ctp:18;18
#: \views\phenotype_values\index.ctp:32;32
#: \views\phenotype_values\view.ctp:35;35 \views\phenotypes\index.ctp:49;49
#: \views\programs\edit.ctp:16;16 \views\programs\index.ctp:24;24
#: \views\programs\view.ctp:55;55 \views\results\view.ctp:29;69;29;69
#: \views\testobjects\index.ctp:49;49 \views\ufilekeywords\edit.ctp:17;17
#: \views\ufilekeywords\index.ctp:29;29 \views\ufilekeywords\view.ctp:25;25
#: \views\ufiles\results.ctp:59;59 \views\ufiles\view.ctp:55;55
msgid "Are you sure you want to delete # %s?"
msgstr "Sind Sie sicher, dass Sie ' %s löschen wollen?"

#: \views\attributes\index.ctp:2;2
msgid "Values"
msgstr "Werte"

#: \views\attributes\index.ctp:23;23 \views\attributes\view.ctp:66;66
#: \views\elements\raws\related.ctp:68;68 \views\entities\index.ctp:25;25
#: \views\entities\view.ctp:71;71 \views\keywords\index.ctp:21;21
#: \views\keywords\view.ctp:43;43 \views\people\index.ctp:40;40
#: \views\people\view.ctp:65;65 \views\phenotype_entities\index.ctp:27;27
#: \views\phenotype_values\index.ctp:29;29 \views\phenotypes\index.ctp:46;46
#: \views\programs\index.ctp:21;21 \views\programs\view.ctp:52;52
#: \views\results\view.ctp:66;66 \views\testobjects\index.ctp:46;46
#: \views\testobjects\results.ctp:45;45 \views\ufilekeywords\index.ctp:27;27
#: \views\ufiles\index.ctp:56;56 \views\ufiles\results.ctp:56;56
#: \views\ufiles\view.ctp:52;52
msgid "View"
msgstr "Ansicht"

#: \views\attributes\index.ctp:25;25 \views\attributes\view.ctp:68;68
#: \views\elements\raws\related.ctp:69;69 \views\entities\index.ctp:27;27
#: \views\entities\view.ctp:73;73 \views\keywords\index.ctp:22;22
#: \views\keywords\view.ctp:45;45 \views\people\index.ctp:41;41
#: \views\people\view.ctp:66;66 \views\phenotype_entities\index.ctp:29;29
#: \views\phenotype_values\index.ctp:31;31 \views\phenotypes\index.ctp:48;48
#: \views\posts\index.ctp:29;29 \views\programs\index.ctp:23;23
#: \views\programs\view.ctp:54;54 \views\projects\index.ctp:24;24
#: \views\results\view.ctp:68;68 \views\testobjects\index.ctp:48;48
#: \views\ufilekeywords\index.ctp:28;28 \views\ufiles\results.ctp:58;58
#: \views\ufiles\view.ctp:54;54
msgid "Edit"
msgstr "Bearbeiten"

#: \views\attributes\index.ctp:35;35 \views\entities\index.ctp:37;37
#: \views\keywords\index.ctp:31;31 \views\people\index.ctp:55;55
#: \views\phenotype_entities\index.ctp:39;39
#: \views\phenotype_values\index.ctp:41;41 \views\phenotypes\index.ctp:58;58
#: \views\posts\index.ctp:44;44 \views\programs\index.ctp:33;33
#: \views\projects\index.ctp:39;39 \views\testobjects\index.ctp:58;58
#: \views\testobjects\results.ctp:53;53 \views\ufilekeywords\index.ctp:37;37
#: \views\ufiles\index.ctp:64;64 \views\ufiles\results.ctp:68;68
msgid ""
"Page %page% of %pages%, showing %current% records out of %count% total, "
"starting on record %start%, ending on %end%"
msgstr ""
"Seite %page% von %pages% mit %current%  von %count% Einträgen, beginnend mit "
"%start%, endend mit %end%"

#: \views\attributes\index.ctp:40;40 \views\entities\index.ctp:42;42
#: \views\keywords\index.ctp:36;36 \views\people\index.ctp:60;60
#: \views\phenotype_entities\index.ctp:44;44
#: \views\phenotype_values\index.ctp:46;46 \views\phenotypes\index.ctp:63;63
#: \views\posts\index.ctp:49;49 \views\programs\index.ctp:38;38
#: \views\projects\index.ctp:44;44 \views\testobjects\index.ctp:63;63
#: \views\testobjects\results.ctp:58;58 \views\ufilekeywords\index.ctp:42;42
#: \views\ufiles\index.ctp:69;69 \views\ufiles\results.ctp:73;73
msgid "previous"
msgstr "zurück"

#: \views\attributes\index.ctp:43;43 \views\entities\index.ctp:45;45
#: \views\keywords\index.ctp:39;39 \views\people\index.ctp:63;63
#: \views\phenotype_entities\index.ctp:47;47
#: \views\phenotype_values\index.ctp:49;49 \views\phenotypes\index.ctp:66;66
#: \views\posts\index.ctp:52;52 \views\programs\index.ctp:41;41
#: \views\projects\index.ctp:47;47 \views\testobjects\index.ctp:66;66
#: \views\testobjects\results.ctp:61;61 \views\ufilekeywords\index.ctp:45;45
#: \views\ufiles\index.ctp:72;72 \views\ufiles\results.ctp:76;76
msgid "next"
msgstr "weiter"

#: \views\attributes\index.ctp:49;49 \views\attributes\view.ctp:24;24
#: \views\entities\index.ctp:51;51 \views\entities\view.ctp:29;29
#: \views\phenotype_entities\index.ctp:53;53
#: \views\phenotype_entities\view.ctp:24;24
#: \views\phenotype_values\index.ctp:55;55
#: \views\phenotype_values\view.ctp:29;29
#: \views\phenotypes\manualupload_fastscore.ctp:15;15
#: \views\programs\index.ctp:47;47 \views\programs\view.ctp:19;19
#: \views\results\view.ctp:24;24
msgid "Upload Scanner File"
msgstr "Scannerdatei hochladen"

#: \views\attributes\index.ctp:52;52 \views\attributes\view.ctp:30;30
#: \views\phenotype_values\add.ctp:19;19
#: \views\phenotype_values\edit.ctp:21;21
#: \views\phenotype_values\index.ctp:60;60
#: \views\phenotype_values\view.ctp:37;37 \views\results\view.ctp:30;30
msgid "New Value"
msgstr "Neuer Wert"

#: \views\attributes\upload.ctp:4;4
msgid "Add Values"
msgstr "Werte hinzufügen"

#: \views\attributes\upload.ctp:5;5 \views\entities\upload.ctp:5;5
msgid "Column names:"
msgstr "Spaltennamen:"

#: \views\attributes\upload.ctp:7;7
msgid "ID"
msgstr "ID"

#: \views\attributes\upload.ctp:8;8
#: \views\entities\upload.ctp:10;11;12;13;14;10;11;12;13;14
msgid "unused column"
msgstr "unbenutzte Spalte"

#: \views\attributes\upload.ctp:9;9
msgid "Attribute in English"
msgstr "Attribut auf Englisch"

#: \views\attributes\upload.ctp:10;10
msgid "Value in English"
msgstr "Wert auf Englisch"

#: \views\attributes\upload.ctp:11;11
msgid "Attribute in German"
msgstr "Attribut auf Deutsch"

#: \views\attributes\upload.ctp:12;12
msgid "Value in German"
msgstr "Wert auf Deutsch"

#: \views\attributes\upload.ctp:14;14
msgid "The values will be saved in both English and German if possible"
msgstr "Die Werte werden sowohl auf Englisch als auch auf Deutsch gespeichert."

#: \views\attributes\view.ctp:2;9;2;9 \views\elements\raws\related.ctp:19;19
#: \views\phenotypes\view.ctp:34;34 \views\results\view.ctp:2;9;2;9
#: \views\testobjects\view.ctp:47;47
msgid "Attribute"
msgstr "Attribut"

#: \views\attributes\view.ctp:4;40;4;40 \views\elements\raws\related.ctp:12;12
#: \views\entities\view.ctp:4;45;4;45 \views\keywords\view.ctp:4;21;4;21
#: \views\people\view.ctp:4;43;4;43 \views\phenotype_entities\view.ctp:4;4
#: \views\phenotype_values\view.ctp:4;4 \views\phenotypes\view.ctp:4;4
#: \views\posts\index.ctp:9;9 \views\programs\view.ctp:4;28;4;28
#: \views\projects\index.ctp:9;9 \views\results\view.ctp:4;40;4;40
#: \views\ufilekeywords\view.ctp:4;4 \views\ufiles\view.ctp:4;36;4;36
msgid "Id"
msgstr "Id"

#: \views\attributes\view.ctp:14;14 \views\elements\raws\related.ctp:20;20
#: \views\phenotype_values\view.ctp:9;9 \views\phenotypes\view.ctp:39;39
#: \views\results\view.ctp:14;14 \views\testobjects\view.ctp:48;48
msgid "Value"
msgstr "Wert"

#: \views\attributes\view.ctp:29;29 \views\results\view.ctp:29;29
msgid "Delete Value"
msgstr "Wert löschen"

#: \views\attributes\view.ctp:36;36 \views\elements\raws\related.ctp:8;8
#: \views\entities\view.ctp:41;41 \views\programs\view.ctp:24;24
#: \views\results\view.ctp:36;36
msgid "Related Phenotypes"
msgstr "Verwandte Phänotypen"

#: \views\attributes\view.ctp:41;41 \views\entities\view.ctp:46;46
#: \views\results\view.ctp:41;41
msgid "Version"
msgstr "Version"

#: \views\attributes\view.ctp:42;42 \views\entities\view.ctp:47;47
#: \views\phenotypes\index.ctp:15;15 \views\results\view.ctp:42;42
msgid "Object"
msgstr "Objekt"

#: \views\attributes\view.ctp:43;43 \views\elements\raws\related.ctp:13;13
#: \views\entities\view.ctp:48;48 \views\programs\view.ctp:30;30
#: \views\results\view.ctp:43;43
msgid "Program Id"
msgstr "Programm-ID"

#: \views\attributes\view.ctp:44;44 \views\elements\raws\related.ctp:14;14
#: \views\entities\view.ctp:49;49 \views\phenotypes\view.ctp:14;14
#: \views\programs\view.ctp:31;31 \views\results\view.ctp:44;44
#: \views\testobjects\view.ctp:4;4
msgid "Date"
msgstr "Datum"

#: \views\attributes\view.ctp:45;45 \views\elements\raws\related.ctp:15;15
#: \views\entities\view.ctp:50;50 \views\phenotypes\view.ctp:19;19
#: \views\programs\view.ctp:32;32 \views\results\view.ctp:45;45
#: \views\testobjects\view.ctp:9;9
msgid "Time"
msgstr "Zeit"

#: \views\attributes\view.ctp:46;46 \views\entities\view.ctp:51;51
#: \views\results\view.ctp:46;46
msgid "Plant Id"
msgstr "Pflanzen-ID"

#: \views\elements\phenotypes\bbch.ctp:47;47
#: \views\elements\phenotypes\phenotyping.ctp:123;123
msgid "Bbch Code"
msgstr "BBCH Code"

#: \views\elements\phenotypes\fastscore.ctp:44;45;44;45
#: \views\elements\phenotypes\phenotyping.ctp:41;42;41;42
msgid "undefined"
msgstr "unbestimmt"

#: \views\elements\phenotypes\fastscore.ctp:85;85
#: \views\elements\phenotypes\phenotyping.ctp:107;107
msgid "entity id"
msgstr "Entität-ID"

#: \views\elements\phenotypes\fastscore.ctp:89;89
#: \views\elements\phenotypes\phenotyping.ctp:111;111
msgid "value id"
msgstr "Wert-ID"

#: \views\elements\raws\related.ctp:16;16
msgid "Plant"
msgstr "Pflanze"

#: \views\elements\raws\related.ctp:18;18 \views\entities\view.ctp:2;2
#: \views\phenotype_entities\view.ctp:14;14 \views\phenotypes\view.ctp:29;29
#: \views\testobjects\view.ctp:46;46
msgid "Entity"
msgstr "Entität"

#: \views\elements\raws\related.ctp:21;21
#: \views\phenotype_values\view.ctp:19;19 \views\phenotypes\view.ctp:44;44
msgid "Number"
msgstr "Nummer"

#: \views\elements\raws\related.ctp:24;24
msgid "Bbch.name"
msgstr "BBCH.Name"

#: \views\elements\raws\related.ctp:25;25
msgid "Bbch.id"
msgstr "BBCH.id"

#: \views\elements\raws\related.ctp:63;63 \views\phenotypes\index.ctp:41;41
#: \views\testobjects\index.ctp:41;41 \views\testobjects\results.ctp:40;40
#: \views\ufiles\index.ctp:51;51 \views\ufiles\results.ctp:51;51
msgid "Invalidate"
msgstr "Ungültig machen"

#: \views\elements\raws\related.ctp:66;66 \views\phenotypes\index.ctp:44;44
#: \views\testobjects\index.ctp:44;44 \views\testobjects\results.ctp:43;43
#: \views\ufiles\index.ctp:54;54 \views\ufiles\results.ctp:54;54
msgid "Are you sure you want to invalidate # %s?"
msgstr "Sind Sie sicher, dass Sie # %s ungültig machen wollen?"

#: \views\entities\add.ctp:4;4
msgid "Add Entity"
msgstr "Entität hinzufügen"

#: \views\entities\add.ctp:18;18 \views\entities\edit.ctp:20;20
#: \views\entities\view.ctp:31;31 \views\phenotype_entities\add.ctp:19;19
#: \views\phenotype_entities\edit.ctp:21;21
#: \views\phenotype_entities\index.ctp:55;55
#: \views\phenotype_entities\view.ctp:32;32
msgid "List Entities"
msgstr "Entitäten auflisten"

#: \views\entities\edit.ctp:4;4 \views\entities\view.ctp:33;33
msgid "Edit Entity"
msgstr "Entität bearbeiten"

#: \views\entities\index.ctp:2;2
msgid "Entities"
msgstr "Entitäten"

#: \views\entities\index.ctp:54;54 \views\entities\view.ctp:35;35
#: \views\phenotype_entities\add.ctp:20;20
#: \views\phenotype_entities\edit.ctp:22;22
#: \views\phenotype_entities\index.ctp:59;59
#: \views\phenotype_entities\view.ctp:33;33
msgid "New Entity"
msgstr "Neue Entität"

#: \views\entities\upload.ctp:4;4
msgid "Add Entities"
msgstr "Entitäten hinzufügen"

#: \views\entities\upload.ctp:7;7 \views\people\index.ctp:12;12
msgid "id"
msgstr "id"

#: \views\entities\upload.ctp:8;8
msgid "name_en"
msgstr "name_en"

#: \views\entities\upload.ctp:9;9
msgid "name_dt"
msgstr "name_dt"

#: \views\entities\upload.ctp:15;15 \views\entities\view.ctp:14;14
msgid "PO"
msgstr "PO"

#: \views\entities\upload.ctp:16;16
msgid "definition"
msgstr "Definition"

#: \views\entities\upload.ctp:18;18
msgid "Entities will be saved in both English and German if possible"
msgstr ""
"Entitäten werden - falls möglich - sowohl in Englisch als auch in Deutsch "
"gespeichert"

#: \views\entities\view.ctp:9;9 \views\keywords\view.ctp:9;23;9;23
#: \views\people\view.ctp:9;45;9;45 \views\programs\view.ctp:9;9
#: \views\projects\index.ctp:10;10 \views\ufiles\view.ctp:14;37;14;37
msgid "Name"
msgstr "Name"

#: \views\entities\view.ctp:19;19
msgid "Definition"
msgstr "Definition"

#: \views\entities\view.ctp:34;34
msgid "Delete Entity"
msgstr "Entität löschen"

#: \views\keywords\add.ctp:4;4
msgid "Add Keyword"
msgstr "Schlüsselwort hinzufügen"

#: \views\keywords\add.ctp:6;6
msgid "Name in English"
msgstr "Name auf Englisch"

#: \views\keywords\add.ctp:7;7
msgid "Name in German"
msgstr "Name auf Deutsch"

#: \views\keywords\edit.ctp:4;4
msgid "Edit Keyword"
msgstr "Schlüsselwort bearbeiten"

#: \views\keywords\index.ctp:2;2 \views\ufiles\index.ctp:17;17
#: \views\ufiles\results.ctp:14;14
msgid "Keywords"
msgstr "Schlüsselwörter"

#: \views\keywords\index.ctp:45;45 \views\ufilekeywords\add.ctp:20;20
#: \views\ufilekeywords\edit.ctp:22;22 \views\ufilekeywords\index.ctp:55;55
#: \views\ufilekeywords\view.ctp:31;31 \views\ufiles\add.ctp:22;22
msgid "New Keyword"
msgstr "Neues Schlüsselwort"

#: \views\keywords\index.ctp:46;46 \views\ufilekeywords\add.ctp:16;16
#: \views\ufilekeywords\edit.ctp:18;18 \views\ufilekeywords\view.ctp:26;26
#: \views\ufiles\add.ctp:19;19
msgid "List Ufilekeywords"
msgstr "Dateischlüsselwörter auflisten"

#: \views\keywords\index.ctp:47;47 \views\ufilekeywords\index.ctp:51;51
#: \views\ufilekeywords\view.ctp:27;27 \views\ufiles\add.ctp:20;20
msgid "New Ufilekeyword"
msgstr "Neues Dateischlüsselwort"

#: \views\keywords\view.ctp:2;2 \views\ufilekeywords\view.ctp:14;14
msgid "Keyword"
msgstr "Schlüsselwort"

#: \views\keywords\view.ctp:17;17 \views\people\view.ctp:39;39
msgid "Related Ufiles"
msgstr "Verwandte Dateien"

#: \views\keywords\view.ctp:22;22
msgid "Submitter"
msgstr "Sender"

#: \views\keywords\view.ctp:24;24 \views\people\view.ctp:46;46
#: \views\posts\index.ctp:13;13 \views\posts\view.ctp:5;5
#: \views\ufiles\view.ctp:19;19
msgid "Created"
msgstr "Erzeugt"

#: \views\keywords\view.ctp:25;25 \views\people\view.ctp:47;47
#: \views\ufiles\view.ctp:24;24
msgid "Description"
msgstr "Beschreibung"

#: \views\layouts\default.ctp:25;25
msgid "Phenotyper"
msgstr "Phenotyper"

#: \views\layouts\default.ctp:71;71
msgid "Welcome"
msgstr "Willkommen"

#: \views\layouts\default.ctp:88;88
msgid "Change password"
msgstr "Kennwort ändern"

#: \views\layouts\default.ctp:89;89
msgid "Logout"
msgstr "Abmelden"

#: \views\layouts\default.ctp:91;91
msgid "Login"
msgstr "Anmelden"

#: \views\layouts\default.ctp:103;103
msgid "Menu"
msgstr "Menü"

#: \views\layouts\default.ctp:105;123;105;123
msgid "Home"
msgstr "Home"

#: \views\layouts\default.ctp:107;107 \views\phenotypes\manualupload.ctp:10;10
#: \views\phenotypes\manualupload_fastscore.ctp:5;5
#: \views\phenotypes\upload.ctp:20;20 \views\testobjects\upload.ctp:20;20
msgid "Upload scanner file"
msgstr "Scannerdatei hochladen"

#: \views\layouts\default.ctp:108;108
msgid "Upload file"
msgstr "Datei hochladen"

#: \views\layouts\default.ctp:109;109
msgid "List scanner files"
msgstr "Scannerdateien auflisten"

#: \views\layouts\default.ctp:110;110
msgid "List files"
msgstr "Dateien auflisten"

#: \views\layouts\default.ctp:111;111
msgid "Search files"
msgstr "Dateien suchen"

#: \views\layouts\default.ctp:112;112
msgid "List results"
msgstr "Ergebnisse auflisten"

#: \views\layouts\default.ctp:113;113
msgid "Query results"
msgstr "Ergebnisse suchen"

#: \views\layouts\default.ctp:115;115
msgid "Blog"
msgstr "Diskussionsforum"

#: \views\layouts\default.ctp:117;117
msgid "Create phenotyping schemes"
msgstr "Phänotypisierungsschemata erzeugen."

#: \views\layouts\default.ctp:121;121
msgid "BackOffice"
msgstr "Administratorbereich"

#: \views\layouts\default.ctp:124;124
msgid "Upload entities file"
msgstr "Entitätendatei hochladen"

#: \views\layouts\default.ctp:125;125
msgid "Upload values file"
msgstr "Wertedatei hochladen"

#: \views\layouts\default.ctp:126;126
msgid "Upload BBCH file"
msgstr "BBCH-Datei hochladen"

#: \views\layouts\default.ctp:128;128
msgid "Download XML"
msgstr "XML herunterladen"

#: \views\layouts\default.ctp:130;130
msgid "Add user"
msgstr "Benutzer hinzufügen"

#: \views\layouts\default.ctp:131;131
msgid "List users"
msgstr "Benutzer auflisten"

#: \views\layouts\default.ctp:132;132
msgid "Add project"
msgstr "Projekt hinzufügen"

#: \views\layouts\default.ctp:133;133
msgid "List projects"
msgstr "Projekte auflisten"

#: \views\people\add.ctp:4;4
msgid "Add Person"
msgstr "Benutzer hinzufügen"

#: \views\people\add.ctp:6;6
msgid "user name"
msgstr "Benutzername"

#: \views\people\add.ctp:7;7 \views\people\index.ctp:14;14
msgid "first name"
msgstr "Vorname"

#: \views\people\add.ctp:8;8 \views\people\index.ctp:15;15
msgid "last name"
msgstr "Nachname"

#: \views\people\add.ctp:9;9
msgid "password"
msgstr "Kennwort"

#: \views\people\add.ctp:10;10
msgid "confirm password"
msgstr "Kennwort bestätigen"

#: \views\people\add.ctp:12;12
msgid "role"
msgstr "Rolle"

#: \views\people\add.ctp:14;14
msgid "project"
msgstr "Projekt"

#: \views\people\add.ctp:18;18
msgid "Save user"
msgstr "Benutzer speichern"

#: \views\people\edit.ctp:4;4
msgid "Edit Person"
msgstr "Benutzer bearbeiten"

#: \views\people\edit.ctp:14;14
msgid "Choose projects which should be deleted from person."
msgstr "Projekte auswählen, die dem Benutzer entzogen werden sollen."

#: \views\people\edit.ctp:17;17
msgid "Choose projects which should be added to person."
msgstr "Projekte auswählen, die dem Benutzer hinzugefügt werden sollen"

#: \views\people\index.ctp:9;9
msgid "People"
msgstr "Benutzer"

#: \views\people\index.ctp:13;13
msgid "login"
msgstr "Anmelden"

#: \views\people\index.ctp:46;46
msgid "Are you sure you want to change validity of # %s?"
msgstr "Sind Sie sicher, dass Sie die Gültigkeit von #%s ändern wollen?"

#: \views\people\upload.ctp:4;4
msgid "upload people file"
msgstr "Benutzerdatei hochladen"

#: \views\people\upload.ctp:17;17
msgid "submit"
msgstr "Abschicken"

#: \views\people\view.ctp:2;2 \views\phenotypes\view.ctp:55;55
#: \views\testobjects\view.ctp:28;28 \views\ufiles\index.ctp:15;15
#: \views\ufiles\results.ctp:12;12 \views\ufiles\view.ctp:9;9
msgid "Person"
msgstr "Benutzer"

#: \views\people\view.ctp:14;14
msgid "Password"
msgstr "Kennwort"

#: \views\people\view.ctp:19;19
msgid "Allow Login"
msgstr "Login zulassen"

#: \views\people\view.ctp:23;23
msgid "true"
msgstr "wahr"

#: \views\people\view.ctp:25;25
msgid "false"
msgstr "falsch"

#: \views\people\view.ctp:31;31 \views\testobjects\upload.ctp:30;30
msgid "Project"
msgstr "Projekt"

#: \views\people\view.ctp:44;44
msgid "Person Id"
msgstr "Benutzer-ID"

#: \views\phenotype_entities\add.ctp:4;4
msgid "Add Phenotype Entity"
msgstr "Phänotyp-Entität hinzufügen"

#: \views\phenotype_entities\add.ctp:16;16
#: \views\phenotype_entities\edit.ctp:18;18
#: \views\phenotype_entities\view.ctp:26;26
msgid "List Phenotype Entities"
msgstr "Phänotyp-Entitäten auflisten"

#: \views\phenotype_entities\edit.ctp:4;4
#: \views\phenotype_entities\view.ctp:28;28
msgid "Edit Phenotype Entity"
msgstr "Phänotyp-Entität bearbeiten"

#: \views\phenotype_entities\index.ctp:2;2
msgid "Phenotype Entities"
msgstr "Phänotyp-Entitäten"

#: \views\phenotype_entities\index.ctp:57;57
#: \views\phenotype_entities\view.ctp:30;30
msgid "New Phenotype Entity"
msgstr "Neue Phänotyp-Entität"

#: \views\phenotype_entities\view.ctp:2;2
msgid "Phenotype Entity"
msgstr "Phänotyp-Entität"

#: \views\phenotype_entities\view.ctp:9;9
#: \views\phenotype_values\view.ctp:14;14 \views\phenotypes\view.ctp:2;2
msgid "Phenotype"
msgstr "Phänotyp"

#: \views\phenotype_entities\view.ctp:29;29
msgid "Delete Phenotype Entity"
msgstr "Phänotypisierungsentität löschen"

#: \views\phenotype_values\add.ctp:4;4
msgid "Add Phenotype Value"
msgstr "Phänotyp-Wert hinzufügen"

#: \views\phenotype_values\add.ctp:17;17
#: \views\phenotype_values\edit.ctp:19;19
#: \views\phenotype_values\view.ctp:31;31
msgid "List Phenotype Values"
msgstr "Phänotyp-Werte auflisten"

#: \views\phenotype_values\edit.ctp:4;4 \views\phenotype_values\view.ctp:34;34
msgid "Edit Phenotype Value"
msgstr "Phänotyp-Wert bearbeiten"

#: \views\phenotype_values\index.ctp:2;2
msgid "Phenotype Values"
msgstr "Phänotyp-Werte"

#: \views\phenotype_values\index.ctp:59;59
#: \views\phenotype_values\view.ctp:36;36
msgid "New Phenotype Value"
msgstr "Neuer Phänotyp-Wert"

#: \views\phenotype_values\view.ctp:2;2
msgid "Phenotype Value"
msgstr "Phänotpy-Wert"

#: \views\phenotype_values\view.ctp:35;35
msgid "Delete Phenotype Value"
msgstr "Phänotypisierungswert löschen"

#: \views\phenotypes\add.ctp:4;4
msgid "Add Phenotype"
msgstr "Phänotyp hinzufügen"

#: \views\phenotypes\download.ctp:9;9
msgid "Download"
msgstr "Herunterladen"

#: \views\phenotypes\edit.ctp:4;4
msgid "Edit Phenotype"
msgstr "Phänotyp bearbeiten"

#: \views\phenotypes\index.ctp:8;8
msgid "Phenotypes"
msgstr "Phänotypen"

#: \views\phenotypes\manualupload.ctp:7;7
msgid "Upload <em>next</em> scanner file"
msgstr "<em>Nächste</em> Scannerdatei hochladen"

#: \views\phenotypes\manualupload.ctp:26;26
msgid "last one?"
msgstr "das Letzte?"

#: \views\phenotypes\manualupload.ctp:33;33
msgid "Stop"
msgstr "Stopp"

#: \views\phenotypes\manualupload_fastscore.ctp:16;16
msgid "Manual Input"
msgstr "Manuelle Eingabe"

#: \views\phenotypes\upload.ctp:22;22 \views\testobjects\upload.ctp:22;22
msgid ""
"Please choose the date format used in the result file (preferred is the "
"format according to ISO 8601 'yyyy-MM-ddThh:mm:ss'): "
msgstr ""
"Bitte das Datumsformat auswählen, das in der Ergebnisdatei verwendet wird "
"(das bevorzugte Format ist jenes nach ISO 8601 'yyyy-MM-ddThh:mm:ss'):"

#: \views\phenotypes\upload.ctp:34;34 \views\testobjects\upload.ctp:49;49
msgid ""
"Validate. If checked, uploaded result files will be validated against an xsd "
"schema. Choosing validation may cause rejection of some result files "
"produced by old Phenotyper versions. On the other hand, you ensure that the "
"format is absolutely correct."
msgstr ""
"Validieren. Wenn diese Option ausgewählt wurde, werden die hochgeladenen "
"Datendateien mit Hilfe eines XSD-Schemas validiert. Das wählen dieser Option "
"kann zur Folge haben, dass einige Datendateien aus älteren Phänotyper-"
"Versionen nicht angenommen werden. Andererseits ist dadurch ein absolut "
"korrektes Format garantiert."

#: \views\phenotypes\view.ctp:9;9 \views\programs\view.ctp:2;2
msgid "Program"
msgstr "Programm"

#: \views\phenotypes\view.ctp:24;24 \views\testobjects\view.ctp:14;14
msgid "Test object id"
msgstr "Testobjekt-ID"

#: \views\phenotypes\view.ctp:49;49 \views\testobjects\view.ctp:23;23
msgid "Object type"
msgstr "Objekttyp"

#: \views\posts\edit.ctp:3;3
msgid "Edit Post"
msgstr "Beitrag bearbeiten"

#: \views\posts\edit.ctp:6;6
msgid "title"
msgstr "Titel"

#: \views\posts\edit.ctp:7;7
msgid "body"
msgstr "body"

#: \views\posts\edit.ctp:9;9
msgid "Save Post"
msgstr "Beitrag speichern"

#: \views\posts\index.ctp:4;4
msgid "Blog posts"
msgstr "Diskussionsbeiträge"

#: \views\posts\index.ctp:5;5
msgid "Add Post"
msgstr "Forumsbeitrag hinzufügen"

#: \views\posts\index.ctp:10;10
msgid "User"
msgstr "Benutzer"

#: \views\posts\index.ctp:11;11
msgid "Title"
msgstr "Titel"

#: \views\posts\index.ctp:12;12 \views\projects\index.ctp:11;11
msgid "Action"
msgstr "Aktion"

#: \views\posts\index.ctp:14;14 \views\posts\view.ctp:6;6
msgid "Modified"
msgstr "Verändert"

#: \views\posts\index.ctp:28;28
msgid "Are you sure?"
msgstr "Sind Sie sicher?"

#: \views\programs\add.ctp:4;4
msgid "Add Program"
msgstr "Programm hinzufügen"

#: \views\programs\add.ctp:15;15 \views\programs\edit.ctp:17;17
msgid "List Programs"
msgstr "Programme auflisten"

#: \views\programs\edit.ctp:4;4
msgid "Edit Program"
msgstr "Programm bearbeiten"

#: \views\programs\index.ctp:2;2
msgid "Programs"
msgstr "Programme"

#: \views\programs\index.ctp:50;50
msgid "New Program"
msgstr "Neues Programm"

#: \views\programs\view.ctp:20;20
msgid "List Test Objects"
msgstr "Testobjekte auflisten"

#: \views\programs\view.ctp:29;29
msgid "Objecttype"
msgstr "Objekttyp"

#: \views\programs\view.ctp:33;33
msgid "Testobject Id"
msgstr "Testobjekt-ID"

#: \views\projects\add.ctp:5;5 \views\projects\index.ctp:5;5
msgid "Add Project"
msgstr "Projekt hinzufügen"

#: \views\projects\add.ctp:14;14
msgid "Save Project"
msgstr "Projekt speichern"

#: \views\projects\edit.ctp:15;15
msgid "Choose persons who should be deleted from project."
msgstr "Benutzer auswählen, die aus dem Projekt entfernt werden sollen."

#: \views\projects\edit.ctp:21;21
msgid "Choose persons who should be added to project."
msgstr "Benutzer auswählen, die dem Projekt hinzugefügt werden sollen."

#: \views\projects\edit.ctp:26;26
msgid "Update Project"
msgstr "Projekt aktualisieren"

#: \views\projects\index.ctp:4;4
msgid "Projects"
msgstr "Projekte"

#: \views\projects\index.ctp:12;12
msgid "Start"
msgstr "Start"

#: \views\projects\index.ctp:13;13
msgid "End"
msgstr "Ende"

#: \views\projects\view.ctp:4;4
msgid "Start date"
msgstr "Startdatum"

#: \views\projects\view.ctp:5;5
msgid "End date"
msgstr "Enddatum"

#: \views\projects\view.ctp:6;6
msgid "Waiting period"
msgstr "Wartezeit"

#: \views\projects\view.ctp:8;8
msgid "no waiting period"
msgstr "keine Wartezeit"

#: \views\projects\view.ctp:10;10
msgid "years"
msgstr "Jahre"

#: \views\projects\view.ctp:14;14
msgid "People associated with this project"
msgstr "Benutzer, die in diesem Projekt involviert sind"

#: \views\testobjects\index.ctp:8;8
msgid "Test objects"
msgstr "Testobjekte"

#: \views\testobjects\results.ctp:9;9
msgid "Testobjects"
msgstr "Testobjekte"

#: \views\testobjects\search.ctp:4;4
msgid "Search testobject"
msgstr "Testobjekt suchen"

#: \views\testobjects\search.ctp:31;31 \views\ufiles\search.ctp:7;7
msgid "valid"
msgstr "gültig"

#: \views\testobjects\search.ctp:31;31 \views\ufiles\search.ctp:7;7
msgid "invalid"
msgstr "ungültig"

#: \views\testobjects\upload.ctp:38;38
msgid ""
"Edited data file (data from this file will be inserted in the database): "
msgstr ""
"Editierte Datendatei (Daten aus dieser Datei werden in die Datenbank "
"eingepflegt)"

#: \views\testobjects\upload.ctp:42;42
msgid "Raw data file: "
msgstr "Rohdatendatei:"

#: \views\testobjects\view.ctp:2;2
msgid "Testobject"
msgstr "Testobjekt"

#: \views\testobjects\view.ctp:19;19
msgid "Multiplication"
msgstr "Multiplikation"

#: \views\testobjects\view.ctp:33;33
msgid "Filename (edited file)"
msgstr "Dateiname (bearbeitete Datei)"

#: \views\testobjects\view.ctp:38;38
msgid "Filename (raw file)"
msgstr "Dateiname (Rohdatei)"

#: \views\testobjects\view.ctp:49;49
msgid "Result"
msgstr "Ergebnisse"

#: \views\ufilekeywords\add.ctp:4;4
msgid "Add Ufilekeyword"
msgstr "Dateischlüsselwort hinzufügen"

#: \views\ufilekeywords\add.ctp:17;17 \views\ufilekeywords\edit.ctp:19;19
#: \views\ufilekeywords\index.ctp:52;52 \views\ufilekeywords\view.ctp:28;28
#: \views\ufiles\add.ctp:18;18
msgid "List Ufiles"
msgstr "Dateien auflisten"

#: \views\ufilekeywords\add.ctp:18;18 \views\ufilekeywords\edit.ctp:20;20
#: \views\ufilekeywords\index.ctp:53;53 \views\ufilekeywords\view.ctp:29;29
msgid "New Ufile"
msgstr "Neue Datei"

#: \views\ufilekeywords\add.ctp:19;19 \views\ufilekeywords\edit.ctp:21;21
#: \views\ufilekeywords\index.ctp:54;54 \views\ufilekeywords\view.ctp:30;30
#: \views\ufiles\add.ctp:21;21
msgid "List Keywords"
msgstr "Schlüsselwörter auflisten"

#: \views\ufilekeywords\edit.ctp:4;4 \views\ufilekeywords\view.ctp:24;24
msgid "Edit Ufilekeyword"
msgstr "Dateischlüsselwort bearbeiten"

#: \views\ufilekeywords\index.ctp:2;2
msgid "Ufilekeywords"
msgstr "Dateischlüsselwörter"

#: \views\ufilekeywords\view.ctp:2;2
msgid "Ufilekeyword"
msgstr "Dateischlüsselwort"

#: \views\ufilekeywords\view.ctp:9;9 \views\ufiles\view.ctp:2;2
msgid "Ufile"
msgstr "Datei"

#: \views\ufilekeywords\view.ctp:25;25
msgid "Delete Ufilekeyword"
msgstr "Dateischlüsselwort löschen"

#: \views\ufiles\add.ctp:4;4
msgid "Add Ufile"
msgstr "Datei hinzufügen"

#: \views\ufiles\edit.ctp:4;4
msgid "Edit Ufile"
msgstr "Datei bearbeiten"

#: \views\ufiles\index.ctp:10;10 \views\ufiles\results.ctp:9;9
msgid "Files"
msgstr "Dateien"

#: \views\ufiles\index.ctp:12;12
msgid "Scanner data files are only available by search function."
msgstr "Scannerdateien sind nur über die Suchfunktion zugänglich"

#: \views\ufiles\search.ctp:4;4
msgid "Search file"
msgstr "Datei suchen"

#: \views\ufiles\search.ctp:8;8
msgid "filename"
msgstr "Dateiname"

#: \views\ufiles\search.ctp:9;9
msgid "File type"
msgstr "Dateityp"

#: \views\ufiles\upload.ctp:4;4
msgid "Add file"
msgstr "Datei hinzufügen"

#: \views\ufiles\upload.ctp:9;9
msgid "To select several keywords please hold down the ctrl key."
msgstr ""
"Zur Auswahl mehrerer Schlüsselwörter die strg/ctrl-Taste gedrückt halten"

#: \views\ufiles\upload.ctp:10;10
msgid "New Keywords (seperated by comma's)"
msgstr "Neue Sclüsselwörter (durch Kommata getrennt"

#: \views\ufiles\view.ctp:32;32
msgid "Related Keywords"
msgstr "Verwandte Schlüsselwörter"

#: \webroot\test.php:88;88
msgid "Debug setting does not allow access to this url."
msgstr "Debugeinstellungen erlauben keinen Zugriff auf diese URL"
