# Supplementary material for: A software tool for the input and management of phenotypic data using personal digital assistants and other mobile devices
Source: Plant Methods. 2015 Apr 7;11:25. doi: 10.1186/s13007-015-0069-3 (PMC4393613; doi:10.1186/s13007-015-0069-3)
Supplement: Additional file 5: — Phenotyper web site and results database. This archive contains a dump file for the R-DB, the root directory of the result web application, an encrypting tool, and installation instructions. [file 13007_2015_69_MOESM5_ESM.zip › PhentyperWebsite/html/database/app/models/objecttype.php]

<?php
class Objecttype extends AppModel {
	var $name = 'Objecttype';
	#var $validate = array(
	#	'name' => array(
	#		'notempty' => array(
	#			'rule' => array('notempty'),
	#			//'message' => 'Your custom message here',
	#			//'allowEmpty' => false,
	#			//'required' => false,
	#			//'last' => false, // Stop validation after this rule
	#			//'on' => 'create', // Limit validation to 'create' or 'update' operations
	#		),
	#	),
	#);
}
?>
