# Supplementary material for: A software tool for the input and management of phenotypic data using personal digital assistants and other mobile devices
Source: Plant Methods. 2015 Apr 7;11:25. doi: 10.1186/s13007-015-0069-3 (PMC4393613; doi:10.1186/s13007-015-0069-3)
Supplement: Additional file 5: — Phenotyper web site and results database. This archive contains a dump file for the R-DB, the root directory of the result web application, an encrypting tool, and installation instructions. [file 13007_2015_69_MOESM5_ESM.zip › PhentyperWebsite/html/database/app/models/post.php]

<?php

class Post extends AppModel {
    var $name = 'Post';
	
	public $validate = array(
        'title' => array(
            'rule' => 'notEmpty'
        ),
        'body' => array(
            'rule' => 'notEmpty'
        )
    );
	
	var $belongsTo = array('Person');
	var $actsAs = array('Containable');

}
?>
	
