# Supplementary material for: A software tool for the input and management of phenotypic data using personal digital assistants and other mobile devices
Source: Plant Methods. 2015 Apr 7;11:25. doi: 10.1186/s13007-015-0069-3 (PMC4393613; doi:10.1186/s13007-015-0069-3)
Supplement: Additional file 5: — Phenotyper web site and results database. This archive contains a dump file for the R-DB, the root directory of the result web application, an encrypting tool, and installation instructions. [file 13007_2015_69_MOESM5_ESM.zip › PhentyperWebsite/html/database/app/models/testobject.php]

<?php
class Testobject extends AppModel {
	var $name = 'testobject';
	#var $actsAs = array('Containable');
	var $belongsTo = array(
		'Person' => array(
			'className' => 'Person',
			'foreignKey' => 'person_id'
		),
		'Objecttype' => array(
			'className' => 'Objecttype',
			'foreignKey' => 'objecttype_id'
		),
		'Ufile' => array(
			'className' => 'Ufile',
			'foreignKey' => 'ufile_id'
		),
		'Ufile_Raw' => array(
			'className' => 'Ufile',
			'foreignKey' => 'ufile_raw_id'
		),
		'Project' => array(
			'className' => 'Project',
			'foreignKey' => 'project_id'
		),
	);
	var $hasMany = array(
		'Testobjectparameter' => array(
			'className' => 'Testobjectparameter',
			'foreignKey' => 'testobject_id'
		)
	);
	
	var $hasAndBelongsToMany = array(
		'Entity' => array(
			'className' => 'Entity',
			'joinTable' => 'Testobjectparameters',
			'foreignKey' => 'testobject_id',
			'associationForeignKey' => 'entity_id',
			'with' => 'Testobjectparameter'
		)
	);
}
?>
