# Supplementary material for: A software tool for the input and management of phenotypic data using personal digital assistants and other mobile devices
Source: Plant Methods. 2015 Apr 7;11:25. doi: 10.1186/s13007-015-0069-3 (PMC4393613; doi:10.1186/s13007-015-0069-3)
Supplement: Additional file 5: — Phenotyper web site and results database. This archive contains a dump file for the R-DB, the root directory of the result web application, an encrypting tool, and installation instructions. [file 13007_2015_69_MOESM5_ESM.zip › PhentyperWebsite/html/database/app/models/testobjectparameter.php]

<?php
class Testobjectparameter extends AppModel {
	var $name = 'Testobjectparameter';
	#var $actsAs = array('Containable');
	var $belongsTo = array(
		'Entity' => array(
			'className' => 'Entity',
			'foreignKey' => 'entity_id'
		),
		'Testobject' => array(
			'className' => 'Testobject',
			'foreignKey' => 'testobject_id'
		)
	);
	var $hasMany = array(
		'Testobjectresult' => array(
			'className' => 'Testobjectresult',
			'foreignKey' => 'testobjectparameter_id'
		)
	);
	
	var $hasAndBelongsToMany = array(
		'Attribute' => array(
			'className' => 'Attribute',
			'associationForeignKey' => 'attributeandvalue_id',
			'foreign_key' => 'testobjectparameter_id',
			'joinTable' => 'Testobjectresults',
			'with' => 'Testobjectresult'
		)
	);
}
?>
