# Supplementary material for: A software tool for the input and management of phenotypic data using personal digital assistants and other mobile devices
Source: Plant Methods. 2015 Apr 7;11:25. doi: 10.1186/s13007-015-0069-3 (PMC4393613; doi:10.1186/s13007-015-0069-3)
Supplement: Additional file 5: — Phenotyper web site and results database. This archive contains a dump file for the R-DB, the root directory of the result web application, an encrypting tool, and installation instructions. [file 13007_2015_69_MOESM5_ESM.zip › PhentyperWebsite/html/database/app/plugins/file_upload/config/sql/upload.php]

<?php
class uploadSchema extends CakeSchema {
  var $name = 'upload';
  
  function before($event = array()) {
		return true;
	}

	function after($event = array()) {
	}  
  
  var $uploads = array(
		'id' => array('type' => 'integer', 'null' => false, 'default' => NULL, 'key' => 'primary'),
		'name' => array('type' => 'string', 'null' => false, 'default' => NULL, 'length' => 100),
		'type' => array('type' => 'string', 'null' => false, 'default' => NULL, 'length' => 100),
		'size' => array('type' => 'integer', 'null' => false, 'default' => NULL),
		'created' => array('type' => 'datetime', 'null' => false, 'default' => NULL),
		'modified' => array('type' => 'datetime', 'null' => false, 'default' => NULL),
		'indexes' => array('PRIMARY' => array('column' => 'id', 'unique' => 1))
	);

}
?>
