# Supplementary material for: A software tool for the input and management of phenotypic data using personal digital assistants and other mobile devices
Source: Plant Methods. 2015 Apr 7;11:25. doi: 10.1186/s13007-015-0069-3 (PMC4393613; doi:10.1186/s13007-015-0069-3)
Supplement: Additional file 5: — Phenotyper web site and results database. This archive contains a dump file for the R-DB, the root directory of the result web application, an encrypting tool, and installation instructions. [file 13007_2015_69_MOESM5_ESM.zip › PhentyperWebsite/html/database/app/plugins/file_upload/migration_guide_3_x-4_0.txt]

Migration Guide 3.x to 4.0

A lot of new improvements to the FileUploadPlugin with version 4.0.  However there are a few API changes you'll need to be aware of. 
If you're using the Component feature of your file upload plugin, and you've set some custom configurations you'll need to use the new API.

Version 4.0 comes with a new settings class that handles all the fileUpload settings for every way you use the plugin, as such I've had to change how you access and set these options.

You can access and set your file upload options at any time with by calling the option name and passing in a value or not.
If you do not pass in a value to the option you'll be returned the option value.


===== GETTING OPTIONS =====
OLD WAY:
$this->FileUpload->fileModel;

NEW WAY:
$this->FileUpload->fileModel();

===== SETTING OPTIONS =====
OLD WAY:
$this->FileUpload->fileModel = null;

NEW WAY:
$this->FileUpload->fileModel(null);


OLD WAY:
$this->FileUpload->allowedTypes = array('application/pdf');

NEW WAY:
$this->FileUpload->allowedTypes(array('application/pdf'));


OLD WAY:
$this->FileUpload->allowedTypes[] = 'application/pdf';

NEW WAY:
$this->FileUpload->allowedTypes(array_merge($this->FileUpload->allowedTypes(), 'application/pdf'));


As you can see, the direct access to variables in the component are gone, as they are instances of the new settings class and need to be accessed and set accordingly.
