# Supplementary material for: A software tool for the input and management of phenotypic data using personal digital assistants and other mobile devices
Source: Plant Methods. 2015 Apr 7;11:25. doi: 10.1186/s13007-015-0069-3 (PMC4393613; doi:10.1186/s13007-015-0069-3)
Supplement: Additional file 5: — Phenotyper web site and results database. This archive contains a dump file for the R-DB, the root directory of the result web application, an encrypting tool, and installation instructions. [file 13007_2015_69_MOESM5_ESM.zip › PhentyperWebsite/html/database/app/plugins/file_upload/tests/cases/helpers/file_upload.test.php]

<?php
App::import('Helper', 'FileUpload.FileUpload');
App::import('Helper', 'Html');
App::import('Config', 'FileUpload.file_upload_settings');
class FileUploadHelperTest extends CakeTestCase {
  var $FileUpload = null;

  function startTest(){
    $this->FileUpload = new FileUploadHelper();
    $this->FileUpload->Html = new HtmlHelper();
  }
  
  function testImage(){
    $results = $this->FileUpload->image('some_image.jpg');
    $this->assertEqual('some_image.jpg', $this->FileUpload->fileName);
    $this->assertFalse($results); //file doesn't exist
  }
  
  function testDefaultSettings(){
    $results = $this->FileUpload->settings;
    $DefaultSettings = new FileUploadSettings();
    $expected = $DefaultSettings->defaults;
    $this->assertEqual($expected['fileModel'], $results['fileModel']);
    $this->assertEqual($expected['fileVar'], $results['fileVar']);
    $this->assertEqual($expected['allowedTypes'], $results['allowedTypes']);
    $this->assertEqual($expected['fields'], $results['fields']);
    $this->assertEqual($expected['massSave'], $results['massSave']);
    $this->assertEqual($expected['automatic'], $results['automatic']);
    
    //change uploadDir on the fly.
    $results = $this->FileUpload->image('ignore', array('uploadDir' => 'something/different'));
    $this->assertEqual('something/different', $this->FileUpload->settings['uploadDir']);
  }
    
  function endTest(){
    unset($this->FileUpload);
  }
}
?>
