# Supplementary material for: A software tool for the input and management of phenotypic data using personal digital assistants and other mobile devices
Source: Plant Methods. 2015 Apr 7;11:25. doi: 10.1186/s13007-015-0069-3 (PMC4393613; doi:10.1186/s13007-015-0069-3)
Supplement: Additional file 5: — Phenotyper web site and results database. This archive contains a dump file for the R-DB, the root directory of the result web application, an encrypting tool, and installation instructions. [file 13007_2015_69_MOESM5_ESM.zip › PhentyperWebsite/html/database/app/plugins/file_upload/upload_example.sql]

-- 
-- Table structure for table `uploads`
-- 

CREATE TABLE IF NOT EXISTS `uploads` (
  `id` int(11) unsigned NOT NULL auto_increment,
  `name` varchar(200) NOT NULL,
  `type` varchar(200) NOT NULL,
  `size` int(11) NOT NULL,
  `created` datetime NOT NULL,
  `modified` datetime NOT NULL,
  PRIMARY KEY  (`id`)
) ENGINE=MyISAM  DEFAULT CHARSET=latin1 AUTO_INCREMENT=1 ;
