# Supplementary material for: A software tool for the input and management of phenotypic data using personal digital assistants and other mobile devices
Source: Plant Methods. 2015 Apr 7;11:25. doi: 10.1186/s13007-015-0069-3 (PMC4393613; doi:10.1186/s13007-015-0069-3)
Supplement: Additional file 5: — Phenotyper web site and results database. This archive contains a dump file for the R-DB, the root directory of the result web application, an encrypting tool, and installation instructions. [file 13007_2015_69_MOESM5_ESM.zip › PhentyperWebsite/html/database/app/plugins/file_upload/vendors/uploader.php]

<?php
/**
  * Uploader class handles a single file to be uploaded to the file system
  * 
  * @author: Nick Baker
  * @version: since 6.0.0
  * @link: http://www.webtechnick.com 
  */
class Uploader {
  
  /**
    * File to upload.
    */
  var $file = array();
  
  /**
    * Global options
    * fileTypes to allow to upload
    */
  var $options = array();
  
  /**
    * errors holds any errors that occur as string values.
    * this can be access to debug the FileUploadComponent
    *
    * @var array
    * @access public
    */
  var $errors = array();
  
  /**
    * Definitions of errors that could occur during upload
    * 
    * @author Jon Langevin
    * @var array
    */
  var $uploadErrors = array(
    UPLOAD_ERR_OK => 'There is no error, the file uploaded with success.',
    UPLOAD_ERR_INI_SIZE => 'The uploaded file exceeds the upload_max_filesize directive in php.ini.',
    UPLOAD_ERR_FORM_SIZE => 'The uploaded file exceeds the MAX_FILE_SIZE directive that was specified in the HTML form.',
    UPLOAD_ERR_PARTIAL => 'The uploaded file was only partially uploaded.',
    UPLOAD_ERR_NO_FILE => 'No file was uploaded.',
    UPLOAD_ERR_NO_TMP_DIR => 'Missing a temporary folder.', //Introduced in PHP 4.3.10 and PHP 5.0.3.
    UPLOAD_ERR_CANT_WRITE => 'Failed to write file to disk.', //Introduced in PHP 5.1.0.
    UPLOAD_ERR_EXTENSION => 'File upload stopped by extension.' //Introduced in PHP 5.2.0.
  );
  
  /**
    * Final file is set on move_uploaded_file success.
    * This is the file name of the final file that was uploaded
    * to the uploadDir directory
    *
    * @var string of final file name uploaded
    * @access public
    */
  var $finalFile = null;

  function __construct($options = array()){
    $this->options = array_merge($this->options, $options);
  }
  
  function setOption($key, $value){
    $this->options[$key] = $value;
  }
  
  /**
    * Preform requested callbacks on the filename.
    *
    * @var string chosen filename
    * @return string of resulting filename
    * @access private
    */
  function __handleFileNameCallback($fileName){  
    if($this->options['fileNameFunction']){
      if($this->options['fileModel']){
        $Model = ClassRegistry::init($this->options['fileModel']);
        if(method_exists($Model, $this->options['fileNameFunction'])){
          $fileName = $Model->{$this->options['fileNameFunction']}($fileName);
        }
        elseif(function_exists($this->options['fileNameFunction'])){
          $fileName = call_user_func($this->options['fileNameFunction'], $fileName);
        }
      }
      else {
        if(function_exists($this->options['fileNameFunction'])){
          $fileName = call_user_func($this->options['fileNameFunction'], $fileName);
        }
      }
      
      if(!$fileName){
        $this->_error(sprintf(__('No filename resulting after parsing. Function: %s',true),$this->options['fileNameFunction']));
      }
    }
    return $fileName;
  }
  
  /**
    * Preform requested target patch checks depending on the unique setting
    * 
    * @var string chosen filename target_path
    * @return string of resulting target_path
    * @access private
    */
  function __handleUnique($target_path){
    if($this->options['unique']){
      $temp_path = substr($target_path, 0, strlen($target_path) - strlen($this->_ext())); //temp path without the ext
      $i=1;
      while(file_exists($target_path)){
        $target_path = $temp_path . "-" . $i . $this->_ext();
        $i++;
      }
		}
    return $target_path;
  }
  
  /**
    * processFile will take a file, or use the current file given to it
    * and attempt to save the file to the file system.
    * processFile will check to make sure the file is there, and its type is allowed to be saved.
    * 
    * @param file array of uploaded file (optional)
    * @return String | false String of finalFile name saved to the file system or false if unable to save to file system. 
    * @access public
    */
  function processFile($file = null){
    $this->setFile($file);
    
    //check if we have a file and if we allow the type, return false otherwise.
    if(!$this->checkFile() || !$this->checkType() || !$this->checkSize()){
      return false;
    }
    
    //make sure the file doesn't already exist, if it does, add an itteration to it
    $up_dir = $this->options['uploadDir'];
    $fileName = $this->__handleFileNameCallback($this->file['name']);
    //if callback returns false hault the upload 
    if(!$fileName){
      return false;
    }    
    /// billiau: ADDED automatic directory creation ///
    if (! file_exists($up_dir)) {
        mkdir($up_dir);
    }
    /// billiau /// 
    $target_path = $up_dir . DS . $fileName;
    $target_path = $this->__handleUnique($target_path);
    
    //now move the file.
    if(move_uploaded_file($this->file['tmp_name'], $target_path)){
      $this->finalFile = basename($target_path);
      return $this->finalFile;
    }
    else{
      $this->_error(__('Unable to save temp file to file system.',true));
      return false;
    }
  }
  
  /**
    * setFile will set a this->file if given one.
    * 
    * @param file array of uploaded file. (optional)
    * @return void
    */
  function setFile($file = null){
    if($file) $this->file = $file;
  }
  
  /**
    * Returns the extension of the uploaded filename.
    *
    * @return string $extension A filename extension
    * @param file array of uploaded file (optional)
    * @access protected
    */
  function _ext($file = null){
    $this->setFile($file);
    return strrchr($this->file['name'],".");
  }
  
  /**
  * Adds error messages to the component
  *
  * @param string $text String of error message to save
  * @return void
  * @access protected
  */
  function _error($text){
    $this->errors[] = $text;
  }
  
  /**
  * Checks if the uploaded type is allowed defined in the allowedTypes
  *
  * @return boolean if type is accepted
  * @param file array of uploaded file (optional)
  * @access public
  */
  function checkType($file = null){
    $this->setFile($file);
    foreach($this->options['allowedTypes'] as $ext => $types){      
      if(!is_string($ext)){
        $ext = $types;
      }
      if($ext == '*'){
        return true;
      }
      
      $ext = strtolower('.' . str_replace('.','', $ext));
      $file_ext = strtolower($this->_ext());
      if($file_ext == $ext){
        if(is_array($types) && !in_array($this->file['type'], $types)){
          $this->_error(sprintf(__('%s is not an allowed type.',true),$this->file['type']));
          return false;
        }
        else {
          return true;
        }
      }    
    }

    $this->_error(__('extension is not allowed.',true));
    return false;
  }
  
  /**
    * Checks if there is a file uploaded
    *
    * @return void
    * @access public
    * @param file array of uploaded file (optional)
    */
  function checkFile($file = null){
    $this->setFile($file);
    if($this->hasUpload() && $this->file){
      if(isset($this->file['error']) && $this->file['error'] == UPLOAD_ERR_OK ) {
        return true;
      }
      else {
        $this->_error(__($this->uploadErrors[$this->file['error']],true));
      }
    }        
    return false;
  }
  
  /**
    * Checks if the file uploaded exceeds the maxFileSize setting (if there is onw)
    *
    * @return boolean
    * @access public
    * @param file array of uploaded file (optional)
    */
  function checkSize($file = null){
    $this->setFile($file);
    if($this->hasUpload() && $this->file){
      if(!$this->options['maxFileSize']){ //We don't want to test maxFileSize
        return true;
      }
      elseif($this->options['maxFileSize'] && $this->file['size'] < $this->options['maxFileSize']){
        return true;
      }
      else {
        $this->_error(sprintf(__('File exceeds %s byte limit.',true),$this->options['maxFileSize']));
      }
    }
    return false;
  }
  
  /**
    * removeFile removes a specific file from the uploaded directory
    *
    * @param string $name A reference to the filename to delete from the uploadDirectory
    * @return boolean
    * @access public
    */
  function removeFile($name = null){
    if(!$name || strpos($name, '://')){
      return false;
    }
    
    $up_dir = $this->options['uploadDir'];
    $target_path = $up_dir . DS . $name;
    
    //delete main image -- $name
    if(@unlink($target_path)){
      return true;
    } else {
      return false;
    }
  }
  
  /**
    * hasUpload
    * 
    * @return boolean true | false depending if a file was actually uploaded.
    * @param file array of uploaded file (optional)
    */
  function hasUpload($file = null){
    $this->setFile($file);
    return ($this->_multiArrayKeyExists("tmp_name", $this->file));
  }
  
  /**
    * @return boolean true if errors were detected.
    */
  function hasErrors(){
    return count($this->errors);
  }
  
  /**
    * showErrors itterates through the errors array
    * and returns a concatinated string of errors sepearated by
    * the $sep
    *
    * @param string $sep A seperated defaults to <br />
    * @return string
    * @access public
    */
  function showErrors($sep = " "){
    $retval = "";
    foreach($this->errors as $error){
      $retval .= "$error $sep";
    }
    return $retval;
  }
  
  /**
    * Searches through the $haystack for a $key.
    *
    * @param string $needle String of key to search for in $haystack
    * @param array $haystack Array of which to search for $needle
    * @return boolean true if given key is in an array
    * @access protected
    */
  function _multiArrayKeyExists($needle, $haystack) {
    if(is_array($haystack)){
      foreach ($haystack as $key=>$value) {
        if ($needle===$key && $value) {
          return true;
        }
        if (is_array($value)) {
          if($this->_multiArrayKeyExists($needle, $value)){
            return true;
          }
        }
      }
    }
    return false;
  }

}
?>
