# Supplementary material for: A software tool for the input and management of phenotypic data using personal digital assistants and other mobile devices
Source: Plant Methods. 2015 Apr 7;11:25. doi: 10.1186/s13007-015-0069-3 (PMC4393613; doi:10.1186/s13007-015-0069-3)
Supplement: Additional file 5: — Phenotyper web site and results database. This archive contains a dump file for the R-DB, the root directory of the result web application, an encrypting tool, and installation instructions. [file 13007_2015_69_MOESM5_ESM.zip › PhentyperWebsite/html/database/app/tmp/cache/persistent/cake_core_default_en-us]

1505047450
a:1:{s:11:"LC_MESSAGES";a:293:{s:29:"Whoops, not a valid language.";s:0:"";s:28:"The entities have been saved";s:0:"";s:51:"The entities could not be saved. Please, try again.";s:0:"";s:14:"Invalid entity";s:0:"";s:25:"The entity has been saved";s:0:"";s:49:"The entity could not be saved. Please, try again.";s:0:"";s:21:"Invalid id for entity";s:0:"";s:14:"Entity deleted";s:0:"";s:22:"Entity was not deleted";s:0:"";s:15:"Invalid keyword";s:0:"";s:26:"The keyword has been saved";s:0:"";s:50:"The keyword could not be saved. Please, try again.";s:0:"";s:22:"Invalid id for keyword";s:0:"";s:15:"Keyword deleted";s:0:"";s:23:"Keyword was not deleted";s:0:"";s:14:"Invalid person";s:0:"";s:25:"The person has been saved";s:0:"";s:49:"The person could not be saved. Please, try again.";s:0:"";s:12:"Invalid user";s:0:"";s:13:"Person saved.";s:0:"";s:17:"Person not saved.";s:0:"";s:21:"Invalid id for person";s:0:"";s:14:"Person deleted";s:0:"";s:22:"Person was not deleted";s:0:"";s:31:"Please select a file to upload!";s:0:"";s:87:"Could not load XML document! - Please check if it is readable and contains correct XML!";s:0:"";s:49:"Result file does not contain any TESTPROGRAM tag!";s:0:"";s:45:"More than one TESTPROGRAM tag in result file!";s:0:"";s:38:"File does not contain any test object!";s:0:"";s:18:"Invalid testobject";s:0:"";s:38:"This entry has been marked as invalid!";s:0:"";s:39:"Please select an edited file to upload!";s:0:"";s:35:"Please select a raw file to upload!";s:0:"";s:37:"One or more files could not be saved.";s:0:"";s:20:"Invalid ufilekeyword";s:0:"";s:31:"The ufilekeyword has been saved";s:0:"";s:55:"The ufilekeyword could not be saved. Please, try again.";s:0:"";s:27:"Invalid id for ufilekeyword";s:0:"";s:20:"Ufilekeyword deleted";s:0:"";s:28:"Ufilekeyword was not deleted";s:0:"";s:12:"Invalid file";s:0:"";s:13:"Invalid ufile";s:0:"";s:24:"The ufile has been saved";s:0:"";s:48:"The ufile could not be saved. Please, try again.";s:0:"";s:20:"Invalid id for ufile";s:0:"";s:13:"Ufile deleted";s:0:"";s:21:"Ufile was not deleted";s:0:"";s:49:"No filename resulting after parsing. Function: %s";s:0:"";s:40:"Unable to save temp file to file system.";s:0:"";s:26:"%s is not an allowed type.";s:0:"";s:25:"extension is not allowed.";s:0:"";s:27:"File exceeds %s byte limit.";s:0:"";s:9:"Add Value";s:0:"";s:6:"Submit";s:0:"";s:7:"Actions";s:0:"";s:11:"List Values";s:0:"";s:15:"List Phenotypes";s:0:"";s:13:"New Phenotype";s:0:"";s:10:"Edit Value";s:0:"";s:6:"Delete";s:0:"";s:37:"Are you sure you want to delete # %s?";s:0:"";s:6:"Values";s:0:"";s:4:"View";s:0:"";s:4:"Edit";s:0:"";s:115:"Page %page% of %pages%, showing %current% records out of %count% total, starting on record %start%, ending on %end%";s:0:"";s:8:"previous";s:0:"";s:4:"next";s:0:"";s:19:"Upload Scanner File";s:0:"";s:9:"New Value";s:0:"";s:10:"Add Values";s:0:"";s:13:"Column names:";s:0:"";s:2:"ID";s:0:"";s:13:"unused column";s:0:"";s:20:"Attribute in English";s:0:"";s:16:"Value in English";s:0:"";s:19:"Attribute in German";s:0:"";s:15:"Value in German";s:0:"";s:63:"The values will be saved in both English and German if possible";s:0:"";s:9:"Attribute";s:0:"";s:2:"Id";s:0:"";s:5:"Value";s:0:"";s:12:"Delete Value";s:0:"";s:18:"Related Phenotypes";s:0:"";s:7:"Version";s:0:"";s:6:"Object";s:0:"";s:10:"Program Id";s:0:"";s:4:"Date";s:0:"";s:4:"Time";s:0:"";s:8:"Plant Id";s:0:"";s:9:"Bbch Code";s:0:"";s:9:"undefined";s:0:"";s:9:"entity id";s:0:"";s:8:"value id";s:0:"";s:5:"Plant";s:0:"";s:6:"Entity";s:0:"";s:6:"Number";s:0:"";s:9:"Bbch.name";s:0:"";s:7:"Bbch.id";s:0:"";s:10:"Invalidate";s:0:"";s:41:"Are you sure you want to invalidate # %s?";s:0:"";s:10:"Add Entity";s:0:"";s:13:"List Entities";s:0:"";s:11:"Edit Entity";s:0:"";s:8:"Entities";s:0:"";s:10:"New Entity";s:0:"";s:12:"Add Entities";s:0:"";s:2:"id";s:0:"";s:7:"name_en";s:0:"";s:7:"name_dt";s:0:"";s:2:"PO";s:0:"";s:10:"definition";s:0:"";s:61:"Entities will be saved in both English and German if possible";s:0:"";s:4:"Name";s:0:"";s:10:"Definition";s:0:"";s:13:"Delete Entity";s:0:"";s:11:"Add Keyword";s:0:"";s:15:"Name in English";s:0:"";s:14:"Name in German";s:0:"";s:12:"Edit Keyword";s:0:"";s:8:"Keywords";s:0:"";s:11:"New Keyword";s:0:"";s:18:"List Ufilekeywords";s:0:"";s:16:"New Ufilekeyword";s:0:"";s:7:"Keyword";s:0:"";s:14:"Related Ufiles";s:0:"";s:9:"Submitter";s:0:"";s:7:"Created";s:0:"";s:11:"Description";s:0:"";s:10:"Phenotyper";s:0:"";s:7:"Welcome";s:0:"";s:15:"Change password";s:0:"";s:6:"Logout";s:0:"";s:5:"Login";s:0:"";s:4:"Menu";s:0:"";s:4:"Home";s:0:"";s:19:"Upload scanner file";s:0:"";s:11:"Upload file";s:0:"";s:18:"List scanner files";s:0:"";s:10:"List files";s:0:"";s:12:"Search files";s:0:"";s:12:"List results";s:0:"";s:13:"Query results";s:0:"";s:4:"Blog";s:0:"";s:26:"Create phenotyping schemes";s:0:"";s:10:"BackOffice";s:0:"";s:20:"Upload entities file";s:0:"";s:18:"Upload values file";s:0:"";s:16:"Upload BBCH file";s:0:"";s:12:"Download XML";s:0:"";s:8:"Add user";s:0:"";s:10:"List users";s:0:"";s:11:"Add project";s:0:"";s:13:"List projects";s:0:"";s:10:"Add Person";s:0:"";s:9:"user name";s:0:"";s:10:"first name";s:0:"";s:9:"last name";s:0:"";s:8:"password";s:0:"";s:16:"confirm password";s:0:"";s:4:"role";s:0:"";s:7:"project";s:0:"";s:9:"Save user";s:0:"";s:11:"Edit Person";s:0:"";s:52:"Choose projects which should be deleted from person.";s:0:"";s:48:"Choose projects which should be added to person.";s:0:"";s:6:"People";s:0:"";s:5:"login";s:0:"";s:49:"Are you sure you want to change validity of # %s?";s:0:"";s:18:"upload people file";s:0:"";s:6:"submit";s:0:"";s:6:"Person";s:0:"";s:8:"Password";s:0:"";s:11:"Allow Login";s:0:"";s:4:"true";s:0:"";s:5:"false";s:0:"";s:7:"Project";s:0:"";s:9:"Person Id";s:0:"";s:20:"Add Phenotype Entity";s:0:"";s:23:"List Phenotype Entities";s:0:"";s:21:"Edit Phenotype Entity";s:0:"";s:18:"Phenotype Entities";s:0:"";s:20:"New Phenotype Entity";s:0:"";s:16:"Phenotype Entity";s:0:"";s:9:"Phenotype";s:0:"";s:23:"Delete Phenotype Entity";s:0:"";s:19:"Add Phenotype Value";s:0:"";s:21:"List Phenotype Values";s:0:"";s:20:"Edit Phenotype Value";s:0:"";s:16:"Phenotype Values";s:0:"";s:19:"New Phenotype Value";s:0:"";s:15:"Phenotype Value";s:0:"";s:22:"Delete Phenotype Value";s:0:"";s:13:"Add Phenotype";s:0:"";s:8:"Download";s:0:"";s:14:"Edit Phenotype";s:0:"";s:10:"Phenotypes";s:0:"";s:33:"Upload <em>next</em> scanner file";s:0:"";s:9:"last one?";s:0:"";s:4:"Stop";s:0:"";s:12:"Manual Input";s:0:"";s:125:"Please choose the date format used in the result file (preferred is the format according to ISO 8601 'yyyy-MM-ddThh:mm:ss'): ";s:0:"";s:251:"Validate. If checked, uploaded result files will be validated against an xsd schema. Choosing validation may cause rejection of some result files produced by old Phenotyper versions. On the other hand, you ensure that the format is absolutely correct.";s:0:"";s:7:"Program";s:0:"";s:14:"Test object id";s:0:"";s:11:"Object type";s:0:"";s:9:"Edit Post";s:0:"";s:5:"title";s:0:"";s:4:"body";s:0:"";s:9:"Save Post";s:0:"";s:10:"Blog posts";s:0:"";s:8:"Add Post";s:0:"";s:4:"User";s:0:"";s:5:"Title";s:0:"";s:6:"Action";s:0:"";s:8:"Modified";s:0:"";s:13:"Are you sure?";s:0:"";s:11:"Add Program";s:0:"";s:13:"List Programs";s:0:"";s:12:"Edit Program";s:0:"";s:8:"Programs";s:0:"";s:11:"New Program";s:0:"";s:17:"List Test Objects";s:0:"";s:10:"Objecttype";s:0:"";s:13:"Testobject Id";s:0:"";s:11:"Add Project";s:0:"";s:12:"Save Project";s:0:"";s:50:"Choose persons who should be deleted from project.";s:0:"";s:46:"Choose persons who should be added to project.";s:0:"";s:14:"Update Project";s:0:"";s:8:"Projects";s:0:"";s:5:"Start";s:0:"";s:3:"End";s:0:"";s:10:"Start date";s:0:"";s:8:"End date";s:0:"";s:14:"Waiting period";s:0:"";s:17:"no waiting period";s:0:"";s:5:"years";s:0:"";s:35:"People associated with this project";s:0:"";s:12:"Test objects";s:0:"";s:11:"Testobjects";s:0:"";s:17:"Search testobject";s:0:"";s:5:"valid";s:0:"";s:7:"invalid";s:0:"";s:73:"Edited data file (data from this file will be inserted in the database): ";s:0:"";s:15:"Raw data file: ";s:0:"";s:10:"Testobject";s:0:"";s:14:"Multiplication";s:0:"";s:22:"Filename (edited file)";s:0:"";s:19:"Filename (raw file)";s:0:"";s:6:"Result";s:0:"";s:16:"Add Ufilekeyword";s:0:"";s:11:"List Ufiles";s:0:"";s:9:"New Ufile";s:0:"";s:13:"List Keywords";s:0:"";s:17:"Edit Ufilekeyword";s:0:"";s:13:"Ufilekeywords";s:0:"";s:12:"Ufilekeyword";s:0:"";s:5:"Ufile";s:0:"";s:19:"Delete Ufilekeyword";s:0:"";s:9:"Add Ufile";s:0:"";s:10:"Edit Ufile";s:0:"";s:5:"Files";s:0:"";s:57:"Scanner data files are only available by search function.";s:0:"";s:11:"Search file";s:0:"";s:8:"filename";s:0:"";s:9:"File type";s:0:"";s:8:"Add file";s:0:"";s:57:"To select several keywords please hold down the ctrl key.";s:0:"";s:35:"New Keywords (seperated by comma's)";s:0:"";s:16:"Related Keywords";s:0:"";s:48:"Debug setting does not allow access to this url.";s:0:"";s:9:"%plural-c";s:35:"nplurals=INTEGER;plural=EXPRESSION;";s:13:"Plural Rule 1";s:0:"";s:25:"Plural Rule 1 (from core)";s:0:"";s:6:"%d = 1";a:2:{i:0;s:0:"";i:1;s:0:"";}s:18:"%d = 1 (from core)";a:2:{i:0;s:0:"";i:1;s:0:"";}s:18:"Could not find %s.";s:0:"";s:174:"[acl_base] The AclBase class constructor has been called, or the class was instantiated. This class must remain abstract. Please refer to the Cake docs for ACL configuration.";s:0:"";s:89:"DbAcl::check() - Failed ARO/ACO node lookup in permissions check.  Node references:
Aro: ";s:0:"";s:85:"DbAcl::check() - Failed ACO node lookup in permissions check.  Node references:
Aro: ";s:0:"";s:55:"ACO permissions key %s does not exist in DbAcl::check()";s:0:"";s:29:"DbAcl::allow() - Invalid node";s:0:"";s:75:"Could not find AclComponent. Please include Acl in Controller::$components.";s:0:"";s:82:"Could not find $userModel. Please set AuthComponent::$userModel in beforeFilter().";s:0:"";s:43:"Login failed. Invalid username or password.";s:0:"";s:47:"You are not authorized to access that location.";s:0:"";s:82:"Auth::startup() - Attempted access of un-mapped action "%1$s" in controller "%2$s"";s:0:"";s:86:"Could not find %s. Set AuthComponent::$object in beforeFilter() or pass a valid object";s:0:"";s:34:"%s::isAuthorized() is not defined.";s:0:"";s:122:"Auth::isAuthorized() - $authorize is set to an incorrect value.  Allowed settings are: "actions", "crud", "model" or null.";s:0:"";s:57:"Auth::getModel() - Model is not set or could not be found";s:0:"";s:52:"_lineLength cannot be accessed please use lineLength";s:0:"";s:85:"SecurityComponent::loginCredentials() - Server does not support digest authentication";s:0:"";}}
