# Supplementary material for: A software tool for the input and management of phenotypic data using personal digital assistants and other mobile devices
Source: Plant Methods. 2015 Apr 7;11:25. doi: 10.1186/s13007-015-0069-3 (PMC4393613; doi:10.1186/s13007-015-0069-3)
Supplement: Additional file 5: — Phenotyper web site and results database. This archive contains a dump file for the R-DB, the root directory of the result web application, an encrypting tool, and installation instructions. [file 13007_2015_69_MOESM5_ESM.zip › PhentyperWebsite/html/database/app/tmp/cache/persistent/cake_core_dir_map]

1505047465
a:7:{s:112:"C:\\\\Program Files (x86)\\\\Apache Software Foundation\\\\Apache2.2\\\\htdocs_aktuell\\\\html_forPublishing\\\\database\\\\cake\\\\libs";a:25:{i:0;s:112:"C:\\\\Program Files (x86)\\\\Apache Software Foundation\\\\Apache2.2\\\\htdocs_aktuell\\\\html_forPublishing\\\\database\\\\cake\\\\libs";i:1;s:118:"C:\\\\Program Files (x86)\\\\Apache Software Foundation\\\\Apache2.2\\\\htdocs_aktuell\\\\html_forPublishing\\\\database\\\\cake\\\\libs\\\\cache";i:2;s:123:"C:\\\\Program Files (x86)\\\\Apache Software Foundation\\\\Apache2.2\\\\htdocs_aktuell\\\\html_forPublishing\\\\database\\\\cake\\\\libs\\\\controller";i:3;s:134:"C:\\\\Program Files (x86)\\\\Apache Software Foundation\\\\Apache2.2\\\\htdocs_aktuell\\\\html_forPublishing\\\\database\\\\cake\\\\libs\\\\controller\\\\components";i:4;s:116:"C:\\\\Program Files (x86)\\\\Apache Software Foundation\\\\Apache2.2\\\\htdocs_aktuell\\\\html_forPublishing\\\\database\\\\cake\\\\libs\\\\log";i:5;s:118:"C:\\\\Program Files (x86)\\\\Apache Software Foundation\\\\Apache2.2\\\\htdocs_aktuell\\\\html_forPublishing\\\\database\\\\cake\\\\libs\\\\model";i:6;s:128:"C:\\\\Program Files (x86)\\\\Apache Software Foundation\\\\Apache2.2\\\\htdocs_aktuell\\\\html_forPublishing\\\\database\\\\cake\\\\libs\\\\model\\\\behaviors";i:7;s:130:"C:\\\\Program Files (x86)\\\\Apache Software Foundation\\\\Apache2.2\\\\htdocs_aktuell\\\\html_forPublishing\\\\database\\\\cake\\\\libs\\\\model\\\\datasources";i:8;s:134:"C:\\\\Program Files (x86)\\\\Apache Software Foundation\\\\Apache2.2\\\\htdocs_aktuell\\\\html_forPublishing\\\\database\\\\cake\\\\libs\\\\model\\\\datasources\\\\dbo";i:9;s:117:"C:\\\\Program Files (x86)\\\\Apache Software Foundation\\\\Apache2.2\\\\htdocs_aktuell\\\\html_forPublishing\\\\database\\\\cake\\\\libs\\\\view";i:10;s:126:"C:\\\\Program Files (x86)\\\\Apache Software Foundation\\\\Apache2.2\\\\htdocs_aktuell\\\\html_forPublishing\\\\database\\\\cake\\\\libs\\\\view\\\\elements";i:11;s:132:"C:\\\\Program Files (x86)\\\\Apache Software Foundation\\\\Apache2.2\\\\htdocs_aktuell\\\\html_forPublishing\\\\database\\\\cake\\\\libs\\\\view\\\\elements\\\\email";i:12;s:137:"C:\\\\Program Files (x86)\\\\Apache Software Foundation\\\\Apache2.2\\\\htdocs_aktuell\\\\html_forPublishing\\\\database\\\\cake\\\\libs\\\\view\\\\elements\\\\email\\\\html";i:13;s:137:"C:\\\\Program Files (x86)\\\\Apache Software Foundation\\\\Apache2.2\\\\htdocs_aktuell\\\\html_forPublishing\\\\database\\\\cake\\\\libs\\\\view\\\\elements\\\\email\\\\text";i:14;s:124:"C:\\\\Program Files (x86)\\\\Apache Software Foundation\\\\Apache2.2\\\\htdocs_aktuell\\\\html_forPublishing\\\\database\\\\cake\\\\libs\\\\view\\\\errors";i:15;s:125:"C:\\\\Program Files (x86)\\\\Apache Software Foundation\\\\Apache2.2\\\\htdocs_aktuell\\\\html_forPublishing\\\\database\\\\cake\\\\libs\\\\view\\\\helpers";i:16;s:125:"C:\\\\Program Files (x86)\\\\Apache Software Foundation\\\\Apache2.2\\\\htdocs_aktuell\\\\html_forPublishing\\\\database\\\\cake\\\\libs\\\\view\\\\layouts";i:17;s:131:"C:\\\\Program Files (x86)\\\\Apache Software Foundation\\\\Apache2.2\\\\htdocs_aktuell\\\\html_forPublishing\\\\database\\\\cake\\\\libs\\\\view\\\\layouts\\\\email";i:18;s:136:"C:\\\\Program Files (x86)\\\\Apache Software Foundation\\\\Apache2.2\\\\htdocs_aktuell\\\\html_forPublishing\\\\database\\\\cake\\\\libs\\\\view\\\\layouts\\\\email\\\\html";i:19;s:136:"C:\\\\Program Files (x86)\\\\Apache Software Foundation\\\\Apache2.2\\\\htdocs_aktuell\\\\html_forPublishing\\\\database\\\\cake\\\\libs\\\\view\\\\layouts\\\\email\\\\text";i:20;s:128:"C:\\\\Program Files (x86)\\\\Apache Software Foundation\\\\Apache2.2\\\\htdocs_aktuell\\\\html_forPublishing\\\\database\\\\cake\\\\libs\\\\view\\\\layouts\\\\js";i:21;s:129:"C:\\\\Program Files (x86)\\\\Apache Software Foundation\\\\Apache2.2\\\\htdocs_aktuell\\\\html_forPublishing\\\\database\\\\cake\\\\libs\\\\view\\\\layouts\\\\rss";i:22;s:129:"C:\\\\Program Files (x86)\\\\Apache Software Foundation\\\\Apache2.2\\\\htdocs_aktuell\\\\html_forPublishing\\\\database\\\\cake\\\\libs\\\\view\\\\layouts\\\\xml";i:23;s:123:"C:\\\\Program Files (x86)\\\\Apache Software Foundation\\\\Apache2.2\\\\htdocs_aktuell\\\\html_forPublishing\\\\database\\\\cake\\\\libs\\\\view\\\\pages";i:24;s:127:"C:\\\\Program Files (x86)\\\\Apache Software Foundation\\\\Apache2.2\\\\htdocs_aktuell\\\\html_forPublishing\\\\database\\\\cake\\\\libs\\\\view\\\\scaffolds";}s:118:"C:\\\\Program Files (x86)\\\\Apache Software Foundation\\\\Apache2.2\\\\htdocs_aktuell\\\\html_forPublishing\\\\database\\\\app\\\\controllers";a:2:{i:0;s:118:"C:\\\\Program Files (x86)\\\\Apache Software Foundation\\\\Apache2.2\\\\htdocs_aktuell\\\\html_forPublishing\\\\database\\\\app\\\\controllers";i:1;s:129:"C:\\\\Program Files (x86)\\\\Apache Software Foundation\\\\Apache2.2\\\\htdocs_aktuell\\\\html_forPublishing\\\\database\\\\app\\\\controllers\\\\components";}s:112:"C:\\\\Program Files (x86)\\\\Apache Software Foundation\\\\Apache2.2\\\\htdocs_aktuell\\\\html_forPublishing\\\\database\\\\app\\\\views";a:21:{i:0;s:112:"C:\\\\Program Files (x86)\\\\Apache Software Foundation\\\\Apache2.2\\\\htdocs_aktuell\\\\html_forPublishing\\\\database\\\\app\\\\views";i:1;s:119:"C:\\\\Program Files (x86)\\\\Apache Software Foundation\\\\Apache2.2\\\\htdocs_aktuell\\\\html_forPublishing\\\\database\\\\app\\\\views\\\\errors";i:2;s:120:"C:\\\\Program Files (x86)\\\\Apache Software Foundation\\\\Apache2.2\\\\htdocs_aktuell\\\\html_forPublishing\\\\database\\\\app\\\\views\\\\helpers";i:3;s:121:"C:\\\\Program Files (x86)\\\\Apache Software Foundation\\\\Apache2.2\\\\htdocs_aktuell\\\\html_forPublishing\\\\database\\\\app\\\\views\\\\keywords";i:4;s:120:"C:\\\\Program Files (x86)\\\\Apache Software Foundation\\\\Apache2.2\\\\htdocs_aktuell\\\\html_forPublishing\\\\database\\\\app\\\\views\\\\layouts";i:5;s:124:"C:\\\\Program Files (x86)\\\\Apache Software Foundation\\\\Apache2.2\\\\htdocs_aktuell\\\\html_forPublishing\\\\database\\\\app\\\\views\\\\layouts\\\\csv";i:6;s:126:"C:\\\\Program Files (x86)\\\\Apache Software Foundation\\\\Apache2.2\\\\htdocs_aktuell\\\\html_forPublishing\\\\database\\\\app\\\\views\\\\layouts\\\\email";i:7;s:131:"C:\\\\Program Files (x86)\\\\Apache Software Foundation\\\\Apache2.2\\\\htdocs_aktuell\\\\html_forPublishing\\\\database\\\\app\\\\views\\\\layouts\\\\email\\\\html";i:8;s:131:"C:\\\\Program Files (x86)\\\\Apache Software Foundation\\\\Apache2.2\\\\htdocs_aktuell\\\\html_forPublishing\\\\database\\\\app\\\\views\\\\layouts\\\\email\\\\text";i:9;s:123:"C:\\\\Program Files (x86)\\\\Apache Software Foundation\\\\Apache2.2\\\\htdocs_aktuell\\\\html_forPublishing\\\\database\\\\app\\\\views\\\\layouts\\\\js";i:10;s:124:"C:\\\\Program Files (x86)\\\\Apache Software Foundation\\\\Apache2.2\\\\htdocs_aktuell\\\\html_forPublishing\\\\database\\\\app\\\\views\\\\layouts\\\\rss";i:11;s:124:"C:\\\\Program Files (x86)\\\\Apache Software Foundation\\\\Apache2.2\\\\htdocs_aktuell\\\\html_forPublishing\\\\database\\\\app\\\\views\\\\layouts\\\\xml";i:12;s:118:"C:\\\\Program Files (x86)\\\\Apache Software Foundation\\\\Apache2.2\\\\htdocs_aktuell\\\\html_forPublishing\\\\database\\\\app\\\\views\\\\pages";i:13;s:119:"C:\\\\Program Files (x86)\\\\Apache Software Foundation\\\\Apache2.2\\\\htdocs_aktuell\\\\html_forPublishing\\\\database\\\\app\\\\views\\\\people";i:14;s:118:"C:\\\\Program Files (x86)\\\\Apache Software Foundation\\\\Apache2.2\\\\htdocs_aktuell\\\\html_forPublishing\\\\database\\\\app\\\\views\\\\posts";i:15;s:121:"C:\\\\Program Files (x86)\\\\Apache Software Foundation\\\\Apache2.2\\\\htdocs_aktuell\\\\html_forPublishing\\\\database\\\\app\\\\views\\\\projects";i:16;s:122:"C:\\\\Program Files (x86)\\\\Apache Software Foundation\\\\Apache2.2\\\\htdocs_aktuell\\\\html_forPublishing\\\\database\\\\app\\\\views\\\\scaffolds";i:17;s:124:"C:\\\\Program Files (x86)\\\\Apache Software Foundation\\\\Apache2.2\\\\htdocs_aktuell\\\\html_forPublishing\\\\database\\\\app\\\\views\\\\testobjects";i:18;s:128:"C:\\\\Program Files (x86)\\\\Apache Software Foundation\\\\Apache2.2\\\\htdocs_aktuell\\\\html_forPublishing\\\\database\\\\app\\\\views\\\\testobjects\\\\csv";i:19;s:126:"C:\\\\Program Files (x86)\\\\Apache Software Foundation\\\\Apache2.2\\\\htdocs_aktuell\\\\html_forPublishing\\\\database\\\\app\\\\views\\\\ufilekeywords";i:20;s:119:"C:\\\\Program Files (x86)\\\\Apache Software Foundation\\\\Apache2.2\\\\htdocs_aktuell\\\\html_forPublishing\\\\database\\\\app\\\\views\\\\ufiles";}s:117:"C:\\\\Program Files (x86)\\\\Apache Software Foundation\\\\Apache2.2\\\\htdocs_aktuell\\\\html_forPublishing\\\\database\\\\cake\\\\libs\\\\view";a:16:{i:0;s:117:"C:\\\\Program Files (x86)\\\\Apache Software Foundation\\\\Apache2.2\\\\htdocs_aktuell\\\\html_forPublishing\\\\database\\\\cake\\\\libs\\\\view";i:1;s:126:"C:\\\\Program Files (x86)\\\\Apache Software Foundation\\\\Apache2.2\\\\htdocs_aktuell\\\\html_forPublishing\\\\database\\\\cake\\\\libs\\\\view\\\\elements";i:2;s:132:"C:\\\\Program Files (x86)\\\\Apache Software Foundation\\\\Apache2.2\\\\htdocs_aktuell\\\\html_forPublishing\\\\database\\\\cake\\\\libs\\\\view\\\\elements\\\\email";i:3;s:137:"C:\\\\Program Files (x86)\\\\Apache Software Foundation\\\\Apache2.2\\\\htdocs_aktuell\\\\html_forPublishing\\\\database\\\\cake\\\\libs\\\\view\\\\elements\\\\email\\\\html";i:4;s:137:"C:\\\\Program Files (x86)\\\\Apache Software Foundation\\\\Apache2.2\\\\htdocs_aktuell\\\\html_forPublishing\\\\database\\\\cake\\\\libs\\\\view\\\\elements\\\\email\\\\text";i:5;s:124:"C:\\\\Program Files (x86)\\\\Apache Software Foundation\\\\Apache2.2\\\\htdocs_aktuell\\\\html_forPublishing\\\\database\\\\cake\\\\libs\\\\view\\\\errors";i:6;s:125:"C:\\\\Program Files (x86)\\\\Apache Software Foundation\\\\Apache2.2\\\\htdocs_aktuell\\\\html_forPublishing\\\\database\\\\cake\\\\libs\\\\view\\\\helpers";i:7;s:125:"C:\\\\Program Files (x86)\\\\Apache Software Foundation\\\\Apache2.2\\\\htdocs_aktuell\\\\html_forPublishing\\\\database\\\\cake\\\\libs\\\\view\\\\layouts";i:8;s:131:"C:\\\\Program Files (x86)\\\\Apache Software Foundation\\\\Apache2.2\\\\htdocs_aktuell\\\\html_forPublishing\\\\database\\\\cake\\\\libs\\\\view\\\\layouts\\\\email";i:9;s:136:"C:\\\\Program Files (x86)\\\\Apache Software Foundation\\\\Apache2.2\\\\htdocs_aktuell\\\\html_forPublishing\\\\database\\\\cake\\\\libs\\\\view\\\\layouts\\\\email\\\\html";i:10;s:136:"C:\\\\Program Files (x86)\\\\Apache Software Foundation\\\\Apache2.2\\\\htdocs_aktuell\\\\html_forPublishing\\\\database\\\\cake\\\\libs\\\\view\\\\layouts\\\\email\\\\text";i:11;s:128:"C:\\\\Program Files (x86)\\\\Apache Software Foundation\\\\Apache2.2\\\\htdocs_aktuell\\\\html_forPublishing\\\\database\\\\cake\\\\libs\\\\view\\\\layouts\\\\js";i:12;s:129:"C:\\\\Program Files (x86)\\\\Apache Software Foundation\\\\Apache2.2\\\\htdocs_aktuell\\\\html_forPublishing\\\\database\\\\cake\\\\libs\\\\view\\\\layouts\\\\rss";i:13;s:129:"C:\\\\Program Files (x86)\\\\Apache Software Foundation\\\\Apache2.2\\\\htdocs_aktuell\\\\html_forPublishing\\\\database\\\\cake\\\\libs\\\\view\\\\layouts\\\\xml";i:14;s:123:"C:\\\\Program Files (x86)\\\\Apache Software Foundation\\\\Apache2.2\\\\htdocs_aktuell\\\\html_forPublishing\\\\database\\\\cake\\\\libs\\\\view\\\\pages";i:15;s:127:"C:\\\\Program Files (x86)\\\\Apache Software Foundation\\\\Apache2.2\\\\htdocs_aktuell\\\\html_forPublishing\\\\database\\\\cake\\\\libs\\\\view\\\\scaffolds";}s:129:"C:\\\\Program Files (x86)\\\\Apache Software Foundation\\\\Apache2.2\\\\htdocs_aktuell\\\\html_forPublishing\\\\database\\\\app\\\\controllers\\\\components";a:1:{i:0;s:129:"C:\\\\Program Files (x86)\\\\Apache Software Foundation\\\\Apache2.2\\\\htdocs_aktuell\\\\html_forPublishing\\\\database\\\\app\\\\controllers\\\\components";}s:134:"C:\\\\Program Files (x86)\\\\Apache Software Foundation\\\\Apache2.2\\\\htdocs_aktuell\\\\html_forPublishing\\\\database\\\\cake\\\\libs\\\\controller\\\\components";a:1:{i:0;s:134:"C:\\\\Program Files (x86)\\\\Apache Software Foundation\\\\Apache2.2\\\\htdocs_aktuell\\\\html_forPublishing\\\\database\\\\cake\\\\libs\\\\controller\\\\components";}s:120:"C:\\\\Program Files (x86)\\\\Apache Software Foundation\\\\Apache2.2\\\\htdocs_aktuell\\\\html_forPublishing\\\\database\\\\app\\\\views\\\\helpers";a:1:{i:0;s:120:"C:\\\\Program Files (x86)\\\\Apache Software Foundation\\\\Apache2.2\\\\htdocs_aktuell\\\\html_forPublishing\\\\database\\\\app\\\\views\\\\helpers";}}
