# Supplementary material for: A software tool for the input and management of phenotypic data using personal digital assistants and other mobile devices
Source: Plant Methods. 2015 Apr 7;11:25. doi: 10.1186/s13007-015-0069-3 (PMC4393613; doi:10.1186/s13007-015-0069-3)
Supplement: Additional file 5: — Phenotyper web site and results database. This archive contains a dump file for the R-DB, the root directory of the result web application, an encrypting tool, and installation instructions. [file 13007_2015_69_MOESM5_ESM.zip › PhentyperWebsite/html/database/app/tmp/cache/persistent/cake_core_file_map]

1505047465
a:5:{s:4:"Core";a:9:{s:11:"log/FileLog";s:129:"C:\\\\Program Files (x86)\\\\Apache Software Foundation\\\\Apache2.2\\\\htdocs_aktuell\\\\html_forPublishing\\\\database\\\\cake\\\\libs\\\\log/file_log.php";s:6:"Router";s:123:"C:\\\\Program Files (x86)\\\\Apache Software Foundation\\\\Apache2.2\\\\htdocs_aktuell\\\\html_forPublishing\\\\database\\\\cake\\\\libs\\\\router.php";s:13:"ClassRegistry";s:131:"C:\\\\Program Files (x86)\\\\Apache Software Foundation\\\\Apache2.2\\\\htdocs_aktuell\\\\html_forPublishing\\\\database\\\\cake\\\\libs\\\\class_registry.php";s:12:"Overloadable";s:129:"C:\\\\Program Files (x86)\\\\Apache Software Foundation\\\\Apache2.2\\\\htdocs_aktuell\\\\html_forPublishing\\\\database\\\\cake\\\\libs\\\\overloadable.php";s:8:"Security";s:125:"C:\\\\Program Files (x86)\\\\Apache Software Foundation\\\\Apache2.2\\\\htdocs_aktuell\\\\html_forPublishing\\\\database\\\\cake\\\\libs\\\\security.php";s:4:"l10n";s:121:"C:\\\\Program Files (x86)\\\\Apache Software Foundation\\\\Apache2.2\\\\htdocs_aktuell\\\\html_forPublishing\\\\database\\\\cake\\\\libs\\\\l10n.php";s:9:"Multibyte";s:126:"C:\\\\Program Files (x86)\\\\Apache Software Foundation\\\\Apache2.2\\\\htdocs_aktuell\\\\html_forPublishing\\\\database\\\\cake\\\\libs\\\\multibyte.php";s:4:"i18n";s:121:"C:\\\\Program Files (x86)\\\\Apache Software Foundation\\\\Apache2.2\\\\htdocs_aktuell\\\\html_forPublishing\\\\database\\\\cake\\\\libs\\\\i18n.php";s:6:"String";s:123:"C:\\\\Program Files (x86)\\\\Apache Software Foundation\\\\Apache2.2\\\\htdocs_aktuell\\\\html_forPublishing\\\\database\\\\cake\\\\libs\\\\string.php";}s:10:"Controller";a:4:{s:9:"Component";s:137:"C:\\\\Program Files (x86)\\\\Apache Software Foundation\\\\Apache2.2\\\\htdocs_aktuell\\\\html_forPublishing\\\\database\\\\cake\\\\libs\\\\controller\\\\component.php";s:10:"Controller";s:138:"C:\\\\Program Files (x86)\\\\Apache Software Foundation\\\\Apache2.2\\\\htdocs_aktuell\\\\html_forPublishing\\\\database\\\\cake\\\\libs\\\\controller\\\\controller.php";s:13:"AppController";s:125:"C:\\\\Program Files (x86)\\\\Apache Software Foundation\\\\Apache2.2\\\\htdocs_aktuell\\\\html_forPublishing\\\\database\\\\app\\\\app_controller.php";s:15:"PagesController";s:144:"C:\\\\Program Files (x86)\\\\Apache Software Foundation\\\\Apache2.2\\\\htdocs_aktuell\\\\html_forPublishing\\\\database\\\\cake\\\\libs\\\\controller\\\\pages_controller.php";}s:4:"View";a:2:{s:6:"Helper";s:128:"C:\\\\Program Files (x86)\\\\Apache Software Foundation\\\\Apache2.2\\\\htdocs_aktuell\\\\html_forPublishing\\\\database\\\\cake\\\\libs\\\\view\\\\helper.php";s:4:"View";s:126:"C:\\\\Program Files (x86)\\\\Apache Software Foundation\\\\Apache2.2\\\\htdocs_aktuell\\\\html_forPublishing\\\\database\\\\cake\\\\libs\\\\view\\\\view.php";}s:9:"Component";a:3:{s:16:"SessionComponent";s:146:"C:\\\\Program Files (x86)\\\\Apache Software Foundation\\\\Apache2.2\\\\htdocs_aktuell\\\\html_forPublishing\\\\database\\\\cake\\\\libs\\\\controller\\\\components\\\\session.php";s:23:"RequestHandlerComponent";s:154:"C:\\\\Program Files (x86)\\\\Apache Software Foundation\\\\Apache2.2\\\\htdocs_aktuell\\\\html_forPublishing\\\\database\\\\cake\\\\libs\\\\controller\\\\components\\\\request_handler.php";s:13:"AuthComponent";s:143:"C:\\\\Program Files (x86)\\\\Apache Software Foundation\\\\Apache2.2\\\\htdocs_aktuell\\\\html_forPublishing\\\\database\\\\cake\\\\libs\\\\controller\\\\components\\\\auth.php";}s:6:"Helper";a:6:{s:9:"AppHelper";s:121:"C:\\\\Program Files (x86)\\\\Apache Software Foundation\\\\Apache2.2\\\\htdocs_aktuell\\\\html_forPublishing\\\\database\\\\app\\\\app_helper.php";s:16:"JavascriptHelper";s:135:"C:\\\\Program Files (x86)\\\\Apache Software Foundation\\\\Apache2.2\\\\htdocs_aktuell\\\\html_forPublishing\\\\database\\\\app\\\\views\\\\helpers\\\\javascript.php";s:10:"FormHelper";s:134:"C:\\\\Program Files (x86)\\\\Apache Software Foundation\\\\Apache2.2\\\\htdocs_aktuell\\\\html_forPublishing\\\\database\\\\cake\\\\libs\\\\view\\\\helpers\\\\form.php";s:10:"HtmlHelper";s:134:"C:\\\\Program Files (x86)\\\\Apache Software Foundation\\\\Apache2.2\\\\htdocs_aktuell\\\\html_forPublishing\\\\database\\\\cake\\\\libs\\\\view\\\\helpers\\\\html.php";s:10:"AjaxHelper";s:129:"C:\\\\Program Files (x86)\\\\Apache Software Foundation\\\\Apache2.2\\\\htdocs_aktuell\\\\html_forPublishing\\\\database\\\\app\\\\views\\\\helpers\\\\ajax.php";s:13:"SessionHelper";s:137:"C:\\\\Program Files (x86)\\\\Apache Software Foundation\\\\Apache2.2\\\\htdocs_aktuell\\\\html_forPublishing\\\\database\\\\cake\\\\libs\\\\view\\\\helpers\\\\session.php";}}
