# Supplementary material for: A software tool for the input and management of phenotypic data using personal digital assistants and other mobile devices
Source: Plant Methods. 2015 Apr 7;11:25. doi: 10.1186/s13007-015-0069-3 (PMC4393613; doi:10.1186/s13007-015-0069-3)
Supplement: Additional file 5: — Phenotyper web site and results database. This archive contains a dump file for the R-DB, the root directory of the result web application, an encrypting tool, and installation instructions. [file 13007_2015_69_MOESM5_ESM.zip › PhentyperWebsite/html/database/app/tmp/cache/persistent/cake_core_object_map]

1505047465
a:2:{s:10:"controller";a:13:{i:0;s:3:"App";i:1;s:5:"Pages";i:2;s:3:"Bos";i:3;s:8:"Entities";i:4;s:8:"Keywords";i:5;s:8:"Language";i:6;s:6:"People";i:7;s:10:"Phenotypes";i:8;s:5:"Posts";i:9;s:8:"Projects";i:10;s:11:"Testobjects";i:11;s:13:"Ufilekeywords";i:12;s:6:"Ufiles";}s:6:"plugin";a:1:{i:0;s:10:"FileUpload";}}
