# Supplementary material for: A software tool for the input and management of phenotypic data using personal digital assistants and other mobile devices
Source: Plant Methods. 2015 Apr 7;11:25. doi: 10.1186/s13007-015-0069-3 (PMC4393613; doi:10.1186/s13007-015-0069-3)
Supplement: Additional file 5: — Phenotyper web site and results database. This archive contains a dump file for the R-DB, the root directory of the result web application, an encrypting tool, and installation instructions. [file 13007_2015_69_MOESM5_ESM.zip › PhentyperWebsite/html/database/app/tmp/logs/debug.log]

2014-12-16 13:44:10 Debug: Notice (8): Constant LOG_DEBUG already defined in [C:\Program Files (x86)\Apache Software Foundation\Apache2.2\htdocs_aktuell\html_forPublishing\database\app\config\core.php, line 112]
2014-12-16 13:44:10 Debug: Notice (8): Constant LOG_DEBUG already defined in [C:\Program Files (x86)\Apache Software Foundation\Apache2.2\htdocs_aktuell\html_forPublishing\database\app\config\core.php, line 112]
2014-12-16 13:44:18 Debug: Notice (8): Constant LOG_DEBUG already defined in [C:\Program Files (x86)\Apache Software Foundation\Apache2.2\htdocs_aktuell\html_forPublishing\database\app\config\core.php, line 112]
2014-12-16 13:44:25 Debug: Notice (8): Constant LOG_DEBUG already defined in [C:\Program Files (x86)\Apache Software Foundation\Apache2.2\htdocs_aktuell\html_forPublishing\database\app\config\core.php, line 112]
2014-12-16 13:44:25 Debug: Notice (8): Constant LOG_DEBUG already defined in [C:\Program Files (x86)\Apache Software Foundation\Apache2.2\htdocs_aktuell\html_forPublishing\database\app\config\core.php, line 112]
