# Supplementary material for: A software tool for the input and management of phenotypic data using personal digital assistants and other mobile devices
Source: Plant Methods. 2015 Apr 7;11:25. doi: 10.1186/s13007-015-0069-3 (PMC4393613; doi:10.1186/s13007-015-0069-3)
Supplement: Additional file 5: — Phenotyper web site and results database. This archive contains a dump file for the R-DB, the root directory of the result web application, an encrypting tool, and installation instructions. [file 13007_2015_69_MOESM5_ESM.zip › PhentyperWebsite/html/database/app/tmp/logs/error.log]

2014-12-16 12:44:18 Warning: Warning (2): include_once(C:\Program Files (x86)\Apache Software Foundation\Apache2.2\htdocs_aktuell\html_forPublishing\database\app\config\database.php) [<a href='function.include-once'>function.include-once</a>]: failed to open stream: No such file or directory in [C:\Program Files (x86)\Apache Software Foundation\Apache2.2\htdocs_aktuell\html_forPublishing\database\cake\libs\model\connection_manager.php, line 23]
2014-12-16 12:44:18 Warning: Warning (2): include_once() [<a href='function.include'>function.include</a>]: Failed opening 'C:\Program Files (x86)\Apache Software Foundation\Apache2.2\htdocs_aktuell\html_forPublishing\database\app\config\database.php' for inclusion (include_path='C:\Program Files (x86)\Apache Software Foundation\Apache2.2\htdocs_aktuell\html_forPublishing\database;C:\Program Files (x86)\Apache Software Foundation\Apache2.2\htdocs_aktuell\html_forPublishing\database\app\;.;C:\php\pear') in [C:\Program Files (x86)\Apache Software Foundation\Apache2.2\htdocs_aktuell\html_forPublishing\database\cake\libs\model\connection_manager.php, line 23]
2014-12-16 12:44:18 Error: Fatal Error (256): ConnectionManager::getDataSource - Non-existent data source default in [C:\Program Files (x86)\Apache Software Foundation\Apache2.2\htdocs_aktuell\html_forPublishing\database\cake\libs\model\connection_manager.php, line 102]
