# Supplementary material for: A software tool for the input and management of phenotypic data using personal digital assistants and other mobile devices
Source: Plant Methods. 2015 Apr 7;11:25. doi: 10.1186/s13007-015-0069-3 (PMC4393613; doi:10.1186/s13007-015-0069-3)
Supplement: Additional file 5: — Phenotyper web site and results database. This archive contains a dump file for the R-DB, the root directory of the result web application, an encrypting tool, and installation instructions. [file 13007_2015_69_MOESM5_ESM.zip › PhentyperWebsite/html/database/app/views/helpers/ajax.php]

<?php
/**
 * Helper for AJAX operations.
 *
 * Helps doing AJAX using the jQuery library.
 *
 * PHP versions 4 and 5
 *
 * CakePHP(tm) :  Rapid Development Framework (http://www.cakephp.org)
 * Copyright 2009, Damian Jóźwiak
 *
 * Licensed under The MIT License
 * Redistributions of files must retain the above copyright notice.
 *
 */
/**
 * AjaxHelper helper library.
 *
 * Helps doing AJAX using the Prototype library.
 *
 * @package       cake
 * @subpackage    cake.cake.libs.view.helpers
 */
class AjaxHelper extends AppHelper {
/**
 * Included helpers.
 *
 * @var array
 */
	var $helpers = array('Html', 'Javascript', 'Form');
/**
 * HtmlHelper instance
 *
 * @var HtmlHelper
 * @access public
 */
	var $Html = null;
/**
 * JavaScriptHelper instance
 *
 * @var JavaScriptHelper
 * @access public
 */
	var $Javascript = null;
/**
 * Names of Javascript callback functions.
 *
 * @var array
 */
	var $callbacks = array(
		'beforeSend', 'complete', 'error', 'success', 'dataFilter'
	);
/**
 * Names of AJAX options.
 *
 * @var array
 */
	var $ajaxOptions = array(
		'after', 'async', 'before', 'confirm', 'condition', 'contentType',
		'form', 'beforeSend', 'complete', 'error',
		'success', 'parameters',
		'cache', 'data', 'dataFilter', 'dataType', 'global', 'ifModified', 
		'jsonp', 'password', 'processData', 'scriptCharset', 'timeout', 'type',
		'url', 'username', 'xhr', 'with'
	);
/**
 * Options for draggable.
 *
 * @var array
 */
	var $dragOptions = array(
        'addClasses', 'appendTo', 'axis', 'cancel', 'connectToSortable', 'containment', 
        'cursor', 'cursorAt', 'delay', 'distance', 'grid', 'handle', 'helper', 'iframeFix', 
        'opacity', 'refreshPositions', 'revert', 'revertDuration', 'scope', 'scroll', 
        'scrollSensitivity', 'scrollSpeed', 'snap', 'snapMode', 'snapTolerance', 'stack', 'zIndex',
        'start', 'drag', 'stop'
	);
/**
 * Options for droppable.
 *
 * @var array
 */
	var $dropOptions = array(
		'accept', 'activeClass', 'addClasses', 'greedy', 'hoverClass', 'scope', 'tolerance',
		'activate', 'deactivate', 'over', 'out', 'drop'
	);
/**
 * Options for sortable.
 *
 * @var array
 */
	var $sortOptions = array(
        'appendTo', 'axis', 'cancel', 'connectWith', 'containment', 'cursor', 'cursorAt', 'delay', 
        'distance', 'dropOnEmpty', 'forceHelperSize', 'forcePlaceholderSize', 'grid', 'handle', 
        'helper', 'items', 'opacity', 'placeholder', 'revert', 'scroll', 'scrollSensitivity', 
        'scrollSpeed', 'tolerance', 'zIndex',
        'start', 'sort', 'change', 'beforeStop', 'stop', 'update', 'receive', 'remove', 'over', 
        'out', 'activate', 'deactivate',
	);
/**
 * Options for slider.
 *
 * @var array
 */
	var $sliderOptions = array(
		'animate', 'max', 'min', 'change', 'orientation', 'range', 'slide', 'start', 'step', 
		'stop', 'value', 'values'
	);
/**
 * Options for resizable.
 *
 * @var array
 */
	var $resizableOptions = array(
		'alsoResize', 'animate', 'animateDuration', 'animateEasing', 'aspectRatio', 'autoHide',
		'cancel', 'containment', 'delay', 'distance', 'ghost', 'grid', 'handles', 'helper',
		'maxHeight', 'maxWidth', 'minHeight', 'minWidth', 
		'start', 'resize', 'stop'
	);

/**
 * Options for selectable.
 *
 * @var array
 */
	var $selectableOptions = array(
		'autoRefresh', 'cancel', 'delay', 'distance', 'filter', 'tolerance', 
		'selected', 'selecting', 'start', 'stop', 'unselected', 'unselecting'
	);	

/**
 * Options for accordion.
 *
 * @var array
 */
	var $accordionOptions = array(
		'active', 'animated', 'autoHeight', 'clearStyle', 'collapsible', 'event', 'fillSpace',
		'header', 'icons', 'navigation', 'navigationFilter', 
		'change', 'changestart'
	);	
	
/**
 * Options for button.
 *
 * @var array
 */
	var $buttonOptions = array(
		'text', 'icons', 'label'
	);	

/**
 * Options for datepicker.
 *
 * @var array
 */
	var $datepickerOptions = array(
        'altField', 'altFormat', 'appendText', 'autoSize', 'buttonImage', 'buttonImageOnly', 
        'buttonText', 'calculateWeek', 'changeMonth', 'changeYear', 'closeText', 'constrainInput', 
        'currentText', 'dateFormat', 'dayNames', 'dayNamesMin', 'dayNamesShort', 'defaultDate', 
        'duration', 'firstDay', 'gotoCurrent', 'hideIfNoPrevNext', 'isRTL', 'maxDate', 'minDate', 
        'monthNames', 'monthNamesShort', 'navigationAsDateFormat', 'nextText', 'numberOfMonths', 
        'prevText', 'selectOtherMonths', 'shortYearCutoff', 'showAnim', 'showButtonPanel', 
        'showCurrentAtPos', 'showMonthAfterYear', 'showOn', 'showOptions', 'showOtherMonths', 
        'showWeek', 'stepMonths', 'weekHeader', 'yearRange', 'yearSuffix', 
        'beforeShow', 'beforeShowDay', 'onChangeMonthYear', 'onClose', 'onSelect'
	);
	
/**
 * Options for dialog.
 *
 * @var array
 */
	var $dialogOptions = array(
		'autoOpen', 'buttons', 'closeOnEscape', 'closeText', 'dialogClass', 'draggable', 
		'height', 'hide', 'maxHeight', 'maxWidth', 'minHeight', 'minWidth', 'modal', 
		'position', 'resizable', 'show', 'stack', 'title', 'width', 'zIndex', 
		'beforeClose', 'open', 'focus', 'dragStart', 'drag', 'dragStop', 'resizeStart', 
		'resize', 'resizeStop', 'close'	
	);	

/**
 * Options for progressbar.
 *
 * @var array
 */
	var $progressbarOptions = array(
    	'value', 'change'
	);	
/**
 * Options for tabs.
 *
 * @var array
 */
	var $tabsOptions = array(
    	'ajaxOptions', 'cache', 'collapsible', 'cookie', 'deselectable', 'disabled', 'event', 
    	'fx', 'idPrefix', 'panelTemplate', 'selected', 'spinner', 'tabTemplate', 
    	'select', 'load', 'show', 'add', 'remove', 'enable', 'disable',
	);	
	
/**
 * Options for in-place editor.
 *
 * @var array
 */
	var $editorOptions = array(
        'method', 'callback', 'name', 'id', 'submitdata', 'type', 'rows', 'cols', 'height', 
        'width', 'loadurl', 'loadtype', 'loadtext', 'loaddata', 'data', 'indicator', 'tooltip', 
        'event', 'submit', 'cancel', 'cssclass', 'style', 'select', 'placeholder', 'onblur', 
        'onsubmit', 'onreset', 'onerror', 'ajaxoptions'
	);
/**
 * Options for auto-complete editor.
 *
 * @var array
 */
	var $autoCompleteOptions = array(
	    'autoFill', 'cacheLength', 'delay', 'extraParams', 'formatItem', 'formatMatch', 
	    'formatResult', 'highlight', 'matchCase', 'matchContains', 'matchSubset', 'max', 
	    'minChars', 'multiple', 'multipleSeparator', 'mustMatch', 'scroll', 'scrollHeight', 
	    'selectFirst', 'width'
	);
/**
 * Output buffer for Ajax update content
 *
 * @var array
 */
	var $__ajaxBuffer = array();
/**
 * Returns link to remote action
 *
 * Returns a link to a remote action defined by <i>options[url]</i>
 * (using the url() format) that's called in the background using
 * XMLHttpRequest. The result of that request can then be inserted into a
 * DOM object whose id can be specified with <i>options[update]</i>.
 *
 * Examples:
 * <code>
 *  link("Delete this post",
 * array("update" => "posts", "url" => "delete/{$postid->id}"));
 *  link(imageTag("refresh"),
 *		array("update" => "emails", "url" => "list_emails" ));
 * </code>
 *
 * By default, these remote requests are processed asynchronous during
 * which various callbacks can be triggered (for progress indicators and
 * the likes).
 *
 * Example:
 * <code>
 *	link (word,
 *		array("url" => "undo", "n" => word_counter),
 *		array("complete" => "undoRequestCompleted(request)"));
 * </code>
 *
 * The callbacks that may be specified are:
 *
 * - <i>loading</i>::		Called when the remote document is being
 *							loaded with data by the browser.
 * - <i>loaded</i>::		Called when the browser has finished loading
 *							the remote document.
 * - <i>interactive</i>::	Called when the user can interact with the
 *							remote document, even though it has not
 *							finished loading.
 * - <i>complete</i>:: Called when the XMLHttpRequest is complete.
 *
 * If you for some reason or another need synchronous processing (that'll
 * block the browser while the request is happening), you can specify
 * <i>options[type] = synchronous</i>.
 *
 * You can customize further browser side call logic by passing
 * in Javascript code snippets via some optional parameters. In
 * their order of use these are:
 *
 * - <i>confirm</i>:: Adds confirmation dialog.
 * -<i>condition</i>::	Perform remote request conditionally
 *                      by this expression. Use this to
 *                      describe browser-side conditions when
 *                      request should not be initiated.
 * - <i>before</i>::		Called before request is initiated.
 * - <i>after</i>::		Called immediately after request was
 *						initiated and before <i>loading</i>.
 *
 * @param string $title Title of link
 * @param string $href Href string "/products/view/12"
 * @param array $options		Options for JavaScript function
 * @param string $confirm		Confirmation message. Calls up a JavaScript confirm() message.
 * @param boolean $escapeTitle  Escaping the title string to HTML entities
 *
 * @return string				HTML code for link to remote action
 */
	function link($title, $href = null, $options = array(), $confirm = null, $escapeTitle = true) {
		if (!isset($href)) {
			$href = $title;
		}
		if (!isset($options['url'])) {
			$options['url'] = $href;
		}

		if (isset($confirm)) {
			$options['confirm'] = $confirm;
			unset($confirm);
		}
		$htmlOptions = $this->__getHtmlOptions($options, array('url'));

		$htmlDefaults = array('id' => 'link' . intval(mt_rand()), 'onclick' => '');
		$htmlOptions = array_merge($htmlDefaults, $htmlOptions);

		$htmlOptions['onclick'] .= ' return false;';
		$return = $this->Html->link($title, $href, $htmlOptions, null, $escapeTitle);
		$callback = $this->remoteFunction($options);
		$script = $this->Javascript->event("'#{$htmlOptions['id']}'", "click", $callback);

		if (is_string($script)) {
			$return .= $script;
		}
		return $return;
	}
/**
 * Creates JavaScript function for remote AJAX call
 *
 * This function creates the javascript needed to make a remote call
 * it is primarily used as a helper for AjaxHelper::link.
 *
 * @param array $options options for javascript
 * @return string html code for link to remote action
 * @see AjaxHelper::link() for docs on options parameter.
 */
	function remoteFunction($options) {
		if (isset($options['update'])) {
		    if (isset($options['position'])){
		        $position = $options['position'];
		        unset($options['position']);
		    }
		    else{
		        $position = 'html';
		    }
			if (!is_array($options['update'])) {
			    $func = "$.ajax("; 
			    if (!isset($options['complete'])){
			        $options['complete'] = '';
		        }
		        $options['complete'] = "$('#" . $options['update'] . "').$position(request.responseText); " . $options['complete'];
			} else {
				$func = "$.ajax(";
				if (!isset($options['complete'])){
			        $options['complete'] = '';
		        }
		        $selectors = '';
		        foreach($options['update'] as $selector){
		            $selectors .= '#' . $selector . ', ';
		        }
		        $options['complete'] = "$('" . $selectors . "').$position(request.responseText); " . $options['complete'];
			    }
			if (is_array($options['update'])) {
				$options['update'] = join(' ', $options['update']);
			}
		} else {
			$func = "$.ajax(";
		}
        $options['url'] = $this->url(isset($options['url']) ? $options['url'] : "");
		$func .= $this->__optionsForAjax($options) . ")";

		if (isset($options['before'])) {
			$func = "{$options['before']}; $func";
		}
		if (isset($options['after'])) {
			$func = "$func; {$options['after']};";
		}
		if (isset($options['condition'])) {
			$func = "if ({$options['condition']}) { $func; }";
		}

		if (isset($options['confirm'])) {
			$func = "if (confirm('" . $this->Javascript->escapeString($options['confirm'])
				. "')) { $func; } else { return false; }";
		}
		return $func;
	}
/**
 * Periodically call remote url via AJAX.
 *
 * Periodically calls the specified url (<i>options[url]</i>) every <i>options[frequency]</i>
 * seconds (default is 10).  Usually used to update a specified div (<i>options[update]</i>) with
 * the results of the remote call.  The options for specifying the target with url and defining
 * callbacks is the same as AjaxHelper::link().
 *
 * @param array $options Callback options
 * @return string Javascript code
 * @see AjaxHelper::link()
 */
	function remoteTimer($options = null) {
		$frequency = (isset($options['frequency'])) ? $options['frequency'] * 1000 : 10;
		$callback = $this->remoteFunction($options);
		$rand = intval(mt_rand());
		$func_name = 'func' . $rand;
		$func = "function $func_name(){ $callback }";
		$timer_name = 'timer' . $rand;
		$code = $func . "var $timer_name = setInterval($func_name, $frequency);";
		return $this->Javascript->codeBlock($code);
	}
/**
 * Returns form tag that will submit using Ajax.
 *
 * Returns a form tag that will submit using XMLHttpRequest in the background instead of the regular
 * reloading POST arrangement. Even though it's using Javascript to serialize the form elements,
 * the form submission will work just like a regular submission as viewed by the receiving side
 * (all elements available in params).  The options for defining callbacks is the same
 * as AjaxHelper::link().
 *
 * @param mixed $params Either a string identifying the form target, or an array of method parameters, including:
 *  - 'params' => Acts as the form target
 *  - 'type' => 'post' or 'get'
 *  - 'options' => An array containing all HTML and script options used to
 *  generate the form tag and Ajax request.
 * @param array $type How form data is posted: 'get' or 'post'
 * @param array $options Callback/HTML options
 * @return string JavaScript/HTML code
 * @see AjaxHelper::link()
 */
	function form($params = null, $type = 'post', $options = array()) {
		$model = false;
		if (is_array($params)) {
			extract($params, EXTR_OVERWRITE);
		}

		if (empty($options['url'])) {
			$options['url'] = array('action' => $params);
		}

		$htmlDefaults = array(
			'id' => 'form' . intval(mt_rand()),
			'onsubmit'	=> "return false;",
			'type' => $type,
			'url' => $options['url']
		);
		
		$htmlOptions = $this->__getHtmlOptions($options, array('model', 'with'));
		$htmlOptions = array_merge($htmlDefaults, $htmlOptions);

		$defaults = array('model' => $model, 'with' => "$('#{$htmlOptions['id']}').serialize()", 'type' => $type);
		$options = array_merge($defaults, $options);
		$callback = $this->remoteFunction($options);

		$form = $this->Form->create($options['model'], $htmlOptions);
		$script = $this->Javascript->event("'#" . $htmlOptions['id']. "'", 'submit', $callback);
		return $form . $script;
	}
/**
 * Returns a button input tag that will submit using Ajax
 *
 * Returns a button input tag that will submit form using XMLHttpRequest in the background instead
 * of regular reloading POST arrangement. <i>options</i> argument is the same as
 * in AjaxHelper::form().
 *
 * @param string $title Input button title
 * @param array $options Callback options
 * @return string Ajaxed input button
 * @see AjaxHelper::form()
 */
	function submit($title = 'Submit', $options = array()) {
		$htmlOptions = $this->__getHtmlOptions($options);
		$htmlOptions['value'] = $title;

		if (!isset($options['with'])) {
			$options['with'] = "$(this).parents('form:first').serialize()";
		}
		if (!isset($htmlOptions['id'])) {
			$htmlOptions['id'] = 'submit' . intval(mt_rand());
		}

		$htmlOptions['onclick'] = "return false;";
		$callback = $this->remoteFunction($options);

		$form = $this->Form->submit($title, $htmlOptions);
		$script = $this->Javascript->event('"#' . $htmlOptions['id'] . '"', 'click', $callback);
		return $form . $script;
	}
/**
 * Observe field and call ajax on change.
 *
 * Observes the field with the DOM ID specified by <i>field</i> and makes
 * an Ajax when its contents have changed.
 *
 * Required +options+ are:
 * - <i>frequency</i>:: The frequency (in seconds) at which changes to
 *						this field will be detected.
 * - <i>url</i>::		@see url() -style options for the action to call
 *						when the field has changed.
 *
 * Additional options are:
 * - <i>update</i>::	Specifies the DOM ID of the element whose
 *						innerHTML should be updated with the
 *						XMLHttpRequest response text.
 * - <i>with</i>:: A Javascript expression specifying the
 *						parameters for the XMLHttpRequest. This defaults
 *						to Form.Element.serialize('$field'), which can be
 *						accessed from params['form']['field_id'].
 *
 * Additionally, you may specify any of the options documented in
 * @see linkToRemote().
 *
 * @param string $field DOM ID of field to observe
 * @param array $options ajax options
 * @return string ajax script
 */
	function observeField($field, $options = array()) {
		if (!isset($options['with'])) {
		    $options['with'] = "$('#$field').serialize()";
		}
		$callback = $this->remoteFunction($options);
		
		return $this->Javascript->event("'#{$field}'", "change", $callback);
	}
/**
 * Observe entire form and call ajax on change.
 *
 * Like @see observeField(), but operates on an entire form identified by the
 * DOM ID <b>form</b>. <b>options</b> are the same as <b>observeField</b>, except
 * the default value of the <i>with</i> option evaluates to the
 * serialized (request string) value of the form.
 *
 * @param string $form DOM ID of form to observe
 * @param array $options ajax options
 * @return string ajax script
 */
	function observeForm($form, $options = array()) {
		if (!isset($options['with'])) {
			$options['with'] = "$('#$form').serialize()";
		}
		$callback = $this->remoteFunction($options);
		return $this->Javascript->event("'#{$form} input, #{$form} select, #{$form} textarea'", "change", $callback);
	}
/**
 * Create a text field with Autocomplete.
 *
 * Creates an autocomplete field with the given ID and options.
 * needs include jquery.autocomplete.min.js file
 *
 * @param string $field DOM ID of field to observe
 * @param string $url URL for the autocomplete action
 * @param array $options Ajax options
 * @return string Ajax script
 * check out http://docs.jquery.com/Plugins/Autocomplete
 */
	function autoComplete($field, $url = "", $options = array()) {
		$var = '';
		if (isset($options['var'])) {
			$var = 'var ' . $options['var'] . ' = ';
			unset($options['var']);
		}

		if (!isset($options['id'])) {
			$options['id'] = Inflector::camelize(str_replace(".", "_", $field));
		}

		$htmlOptions = $this->__getHtmlOptions($options);
		$htmlOptions['autocomplete'] = "off";

		foreach ($this->autoCompleteOptions as $opt) {
			unset($htmlOptions[$opt]);
		}

		$options = $this->_optionsToString($options, array('multipleSeparator'));
		$callbacks = array('formatItem', 'formatMatch', 'formatResult', 'highlight');
		
		foreach ($callbacks as $callback) {
		    if (isset($options[$callback])) {
				$name = $callback;
				$code = $options[$callback];
				switch ($name){
        			case 'formatResult':
        			    $options[$name] = "function(data, i, max) {" . $code . "}";
        			    break;
        			case 'highlight':
        			    $options[$name] = "function(data, search) {" . $code . "}";
        			    break;
        			default:
        			    $options[$name] = "function(row, i, max, term) {" . $code . "}";
        			    break;
			    }
	        }
	    }
		
		$options = $this->_buildOptions($options, $this->autoCompleteOptions);

		$text = $this->Form->input($field, $htmlOptions);
		$script = "{$var} $('#{$htmlOptions['id']}').autocomplete('";
		$script .= $this->Html->url($url) . "', {$options});";

		return  "{$text}\n" . $this->Javascript->codeBlock($script);
	}
/**
 * Creates an Ajax-updateable DIV element
 *
 * @param string $id options for javascript
 * @return string HTML code
 */
	function div($id, $options = array()) {
		if (env('HTTP_X_UPDATE') != null) {
			$this->Javascript->enabled = false;
			$divs = explode(' ', env('HTTP_X_UPDATE'));

			if (in_array($id, $divs)) {
				@ob_end_clean();
				ob_start();
				return '';
			}
		}
		$attr = $this->_parseAttributes(array_merge($options, array('id' => $id)));
		return $this->output(sprintf($this->Html->tags['blockstart'], $attr));
	}
/**
 * Closes an Ajax-updateable DIV element
 *
 * @param string $id The DOM ID of the element
 * @return string HTML code
 */
	function divEnd($id) {
		if (env('HTTP_X_UPDATE') != null) {
			$divs = explode(' ', env('HTTP_X_UPDATE'));
			if (in_array($id, $divs)) {
				$this->__ajaxBuffer[$id] = ob_get_contents();
				ob_end_clean();
				ob_start();
				return '';
			}
		}
		return $this->output($this->Html->tags['blockend']);
	}
/**
 * Detects Ajax requests
 *
 * @return boolean True if the current request is a Prototype Ajax update call
 */
	function isAjax() {
		return (isset($this->params['isAjax']) && $this->params['isAjax'] === true);
	}
/**
 * Creates a draggable element.  For a reference on the options for this function,
 * check out http://docs.jquery.com/UI/Draggable
 *
 * @param unknown_type $id
 * @param array $options
 * @return unknown
 */
	function drag($id, $options = array()) {
		$var = '';
		if (isset($options['var'])) {
			$var = 'var ' . $options['var'] . ' = ';
			unset($options['var']);
		}
		
		$strings = array(
			'appendTo', 'axis', 'cancel', 'connectToSortable', 'cursor', 'cursorAt', 
			'handle', 'helper', 'iframeFix', 'revert', 'scope', 'snap', 'snapMode'
		);
		
		if (isset($options['grid']) && is_array($options['grid'])){
		    $options['grid'] = $this->Javascript->object($options['grid']);
		}
		if (isset($options['containment']) && is_array($options['containment'])){
		    $options['containment'] = $this->Javascript->object($options['containment']);
		}
		else{
		    $strings[] = 'containment';
		}
		
		$callbacks = array('start', 'drag', 'stop');

		$options = $this->_optionsToString($options, $strings);
		$options = array_merge($options, $this->_buildUICallbacks($options, $callbacks));
		
		
		$options = $this->_buildOptions($options, $this->dragOptions);
		return $this->Javascript->codeBlock("{$var}$('#$id').draggable( " .$options . ");");
	}
/**
 * For a reference on the options for this function, check out
 * http://docs.jquery.com/UI/Droppable
 *
 * @param unknown_type $id
 * @param array $options
 * @return string
 */
	function drop($id, $options = array()) {
		$var = '';
		if (isset($options['var'])) {
			$var = 'var ' . $options['var'] . ' = ';
			unset($options['var']);
		}
		
		$strings = array(
		    'accept', 'activeClass', 'hoverClass', 'scope', 'tolerance'
		);
		
		$callbacks = array('activate', 'deactivate', 'over', 'out', 'drop');

		$options = $this->_optionsToString($options, $strings);
		$options = array_merge($options, $this->_buildUICallbacks($options, $callbacks));
		
		$options = $this->_buildOptions($options, $this->dropOptions);
		return $this->Javascript->codeBlock("{$var}$('#$id').droppable( " .$options . ");");
	}
/**
 * Make an element with the given $id droppable, and trigger an Ajax call when a draggable is
 * dropped on it.
 *
 * For a reference on the options for this function, check out
 * http://docs.jquery.com/UI/Droppable
 *
 * @param string $id
 * @param array $options
 * @param array $ajaxOptions
 * @return string JavaScript block to create a droppable element
 */
	function dropRemote($id, $options = array(), $ajaxOptions = array()) {
		$var = '';
		if (isset($options['var'])) {
			$var = 'var ' . $options['var'] . ' = ';
			unset($options['var']);
		}
		
		$callback = $this->remoteFunction($ajaxOptions);
		
		if (!isset($options['drop'])){
		    $options['drop'] = '';
		}
		$options['drop'] = $callback . '; ' . $options['drop'];
		
		$strings = array(
		    'accept', 'activeClass', 'hoverClass', 'scope', 'tolerance'
		);
		
		$callbacks = array('activate', 'deactivate', 'over', 'out', 'drop');

		$options = $this->_optionsToString($options, $strings);
		$options = array_merge($options, $this->_buildUICallbacks($options, $callbacks));
		
		$options = $this->_buildOptions($options, $this->dropOptions);
	    
		return $this->Javascript->codeBlock("{$var}$('#$id').droppable( " .$options . ");");
	}
/**
 * Makes a slider control.
 *
 * @param string $id DOM ID of slider handle
 * @param array $options Array of options to control the slider
 * @link          http://docs.jquery.com/UI/Slider
 */
	function slider($id, $options = array()) {
		if (isset($options['var'])) {
			$var = 'var ' . $options['var'] . ' = ';
			unset($options['var']);
		} else {
			$var = 'var ' . $id . ' = ';
		}
		
		$options = $this->_optionsToString($options, array(
			'orientation', 'range'
		));
		$callbacks = array('change', 'slide', 'stop', 'start');


		$options = array_merge($options, $this->_buildUICallbacks($options, $callbacks));

		if (isset($options['values']) && is_array($options['values'])) {
			$options['values'] = $this->Javascript->object($options['values']);
		}

		$options = $this->_buildOptions($options, $this->sliderOptions);
		$script = "{$var} $('#$id').slider($options);";
		return $this->Javascript->codeBlock($script);
	}
/**
 * Makes a resizable control.
 *
 * @param string $id DOM ID of resizable handle
 * @param array $options Array of options to control the resizable
     * @link          http://docs.jquery.com/UI/Resizable
 */
	function resizable($id, $options = array()) {
		if (isset($options['var'])) {
			$var = 'var ' . $options['var'] . ' = ';
			unset($options['var']);
		} else {
			$var = 'var ' . $id . ' = ';
		}
		
		$options = $this->_optionsToString($options, array(
			'animateEasing', 'cancel', 'helper', 'containment'
		));
		$callbacks = array('resize', 'stop', 'start');
		
        if (isset($options['grid']) && is_array($options['grid'])){
		    $options['grid'] = $this->Javascript->object($options['grid']);
		}

		$options = array_merge($options, $this->_buildUICallbacks($options, $callbacks));

		$options = $this->_buildOptions($options, $this->resizableOptions);
		$script = "{$var} $('#$id').resizable($options);";
		return $this->Javascript->codeBlock($script);
	}
/**
 * Makes a selectable control.
 *
 * @param string $id DOM ID of selectable handle
 * @param array $options Array of options to control the selectable
     * @link          http://docs.jquery.com/UI/Selectable
 */
	function selectable($id, $options = array()) {
		if (isset($options['var'])) {
			$var = 'var ' . $options['var'] . ' = ';
			unset($options['var']);
		} else {
			$var = 'var ' . $id . ' = ';
		}
		
		$options = $this->_optionsToString($options, array(
			'cancel', 'filter', 'tolerance' 
		));
		$callbacks = array('selected', 'selecting', 'start', 'stop', 'unselected', 'unselecting');
		
		$options = array_merge($options, $this->_buildUICallbacks($options, $callbacks));
		
		$options = $this->_buildOptions($options, $this->selectableOptions);
		$script = "{$var} $('#$id').selectable($options);";
		return $this->Javascript->codeBlock($script);
	}
/**
 * Makes a accordion control.
 *
 * @param string $id DOM ID of accordion handle
 * @param array $options Array of options to control the accordion
     * @link          http://docs.jquery.com/UI/Accordion
 */
	function accordion($id, $options = array()) {
		if (isset($options['var'])) {
			$var = 'var ' . $options['var'] . ' = ';
			unset($options['var']);
		} else {
			$var = 'var ' . $id . ' = ';
		}
		
		$options = $this->_optionsToString($options, array(
			'event'
		));
		$callbacks = array('change', 'changestart', 'navigationFilter');
		
		$options = array_merge($options, $this->_buildUICallbacks($options, $callbacks));
		
        if (isset($options['icons']) && is_array($options['icons'])){
		    $options['icons'] = $this->Javascript->object($options['icons']);
		}

		$options = $this->_buildOptions($options, $this->accordionOptions);
		$script = "{$var} $('#$id').accordion($options);";
		return $this->Javascript->codeBlock($script);
	}
/**
 * Makes a button control.
 *
 * @param string $id DOM ID of button handle
 * @param array $options Array of options to control the button
     * @link          http://docs.jquery.com/UI/Button
 */
	function button($id, $options = array()) {
		if (isset($options['var'])) {
			$var = 'var ' . $options['var'] . ' = ';
			unset($options['var']);
		} else {
			$var = 'var ' . $id . ' = ';
		}
		
		$options = $this->_optionsToString($options, array(
			'label'
		));
		
        if (isset($options['icons']) && is_array($options['icons'])){
		    $options['icons'] = $this->Javascript->object($options['icons']);
		}

		$options = $this->_buildOptions($options, $this->buttonOptions);
		$script = "{$var} $('#$id').button($options);";
		return $this->Javascript->codeBlock($script);
	}
/**
 * Makes a buttonset control.
 *
 * @param string $id DOM ID of buttonset handle
 * @param array $options Array of options to control the buttonset
     * @link          http://docs.jquery.com/UI/Button
 */
	function buttonset($id, $options = array()) {
		if (isset($options['var'])) {
			$var = 'var ' . $options['var'] . ' = ';
			unset($options['var']);
		} else {
			$var = 'var ' . $id . ' = ';
		}
		
		$options = $this->_optionsToString($options, array(
			'label'
		));
		
        if (isset($options['icons']) && is_array($options['icons'])){
		    $options['icons'] = $this->Javascript->object($options['icons']);
		}

		$options = $this->_buildOptions($options, $this->buttonOptions);
		$script = "{$var} $('#$id').buttonset($options);";
		return $this->Javascript->codeBlock($script);
	}
/**
 * Makes a datepicker control.
 *
 * @param string $id DOM ID of datepicker handle
 * @param array $options Array of options to control the datepicker
     * @link          http://docs.jquery.com/UI/Datepicker
 */
	function datepicker($id, $options = array()) {
		if (isset($options['var'])) {
			$var = 'var ' . $options['var'] . ' = ';
			unset($options['var']);
		} else {
			$var = 'var ' . $id . ' = ';
		}
		
		$options = $this->_optionsToString($options, array(
			'altField', 'altFormat', 'appendText', 'buttonImage', 'buttonText', 'closeText', 'currentText', 'dateFormat', 'nextText', 'prevText', 'showAnim', 'showOn', 'weekHeader', 'yearRange', 'yearSuffix'
		));
		
        if (isset($options['dayNames']) && is_array($options['dayNames'])){
		    $options['dayNames'] = $this->Javascript->object($options['dayNames']);
		}
        if (isset($options['dayNamesMin']) && is_array($options['dayNamesMin'])){
		    $options['dayNamesMin'] = $this->Javascript->object($options['dayNamesMin']);
		}
        if (isset($options['dayNamesShort']) && is_array($options['dayNamesShort'])){
		    $options['dayNamesShort'] = $this->Javascript->object($options['dayNamesShort']);
		}
        if (isset($options['monthNames']) && is_array($options['monthNames'])){
		    $options['monthNames'] = $this->Javascript->object($options['monthNames']);
		}
        if (isset($options['monthNamesShort']) && is_array($options['monthNamesShort'])){
		    $options['monthNamesShort'] = $this->Javascript->object($options['monthNamesShort']);
		}
        if (isset($options['numberOfMonths']) && is_array($options['numberOfMonths'])){
		    $options['numberOfMonths'] = $this->Javascript->object($options['numberOfMonths']);
		}
        if (isset($options['showOptions']) && is_array($options['showOptions'])){
		    $options['showOptions'] = $this->Javascript->object($options['showOptions']);
		}
		
		$callbacks = array('beforeShow', 'beforeShowDay', 'onChangeMonthYear', 'onClose', 'onSelect');
		
		$options = array_merge($options, $this->_buildUICallbacks($options, $callbacks));

		$options = $this->_buildOptions($options, $this->datepickerOptions);
		$script = "{$var} $('#$id').datepicker($options);";
		return $this->Javascript->codeBlock($script);
	}
/**
 * Makes a dialog control.
 *
 * @param string $id DOM ID of dialog handle
 * @param array $options Array of options to control the dialog
     * @link          http://docs.jquery.com/UI/Dialog
 */
	function dialog($id, $options = array()) {
		if (isset($options['var'])) {
			$var = 'var ' . $options['var'] . ' = ';
			unset($options['var']);
		} else {
			$var = 'var ' . $id . ' = ';
		}
		
		$options = $this->_optionsToString($options, array(
			'closeText', 'dialogClass', 'hide', 'show', 'title'
		));
		
		if (isset($options['buttons']) && is_array($options['buttons'])){
		    $options['buttons'] = $this->Javascript->object($options['buttons']);
		}
		
		$callbacks = array('beforeClose', 'open', 'focus', 'dragStart', 'drag', 'dragStop', 'resizeStart', 
		'resize', 'resizeStop', 'close');
		
		$options = array_merge($options, $this->_buildUICallbacks($options, $callbacks));

		$options = $this->_buildOptions($options, $this->dialogOptions);
		$script = "{$var} $('#$id').dialog($options);";
		return $this->Javascript->codeBlock($script);
	}
/**
 * Makes a progressbar control.
 *
 * @param string $id DOM ID of progressbar handle
 * @param array $options Array of options to control the progressbar
     * @link          http://docs.jquery.com/UI/Progressbar
 */
	function progressbar($id, $options = array()) {
		if (isset($options['var'])) {
			$var = 'var ' . $options['var'] . ' = ';
			unset($options['var']);
		} else {
			$var = 'var ' . $id . ' = ';
		}
		
		$callbacks = array('change');
		
		$options = array_merge($options, $this->_buildUICallbacks($options, $callbacks));

		$options = $this->_buildOptions($options, $this->progressbarOptions);
		$script = "{$var} $('#$id').progressbar($options);";
		return $this->Javascript->codeBlock($script);
	}
/**
 * Makes a tabs control.
 *
 * @param string $id DOM ID of tabs handle
 * @param array $options Array of options to control the tabs
     * @link          http://docs.jquery.com/UI/Tabs
 */
	function tabs($id, $options = array()) {
		if (isset($options['var'])) {
			$var = 'var ' . $options['var'] . ' = ';
			unset($options['var']);
		} else {
			$var = 'var ' . $id . ' = ';
		}
		
		$options = $this->_optionsToString($options, array(
			'event', 'idPrefix', 'panelTemplate', 'spinner', 'tabTemplate' 
		));
		$callbacks = array('select', 'load', 'show', 'add', 'remove', 'enable', 'disable');
		
		$options = array_merge($options, $this->_buildUICallbacks($options, $callbacks));
		
		 if (isset($options['ajaxOptions']) && is_array($options['ajaxOptions'])){
		    $options['ajaxOptions'] = $this->Javascript->object($options['ajaxOptions']);
		}
		 if (isset($options['cookie']) && is_array($options['cookie'])){
		    $options['cookie'] = $this->Javascript->object($options['cookie']);
		}
		 if (isset($options['disabled']) && is_array($options['disabled'])){
		    $options['disabled'] = $this->Javascript->object($options['disabled']);
		}
		 if (isset($options['fx']) && is_array($options['fx'])){
		    $options['fx'] = $this->Javascript->object($options['fx']);
		}

		$options = $this->_buildOptions($options, $this->tabsOptions);
		$script = "{$var} $('#$id').tabs($options);";
		return $this->Javascript->codeBlock($script);
	}
/**
 * Makes an Ajax In Place editor control.
 * requires Jeditable jQuery plugin from http://www.appelsiini.net/projects/jeditable
 *
 * @param string $id DOM ID of input element
 * @param string $url Postback URL of saved data
 * @param array $options Array of options to control the editor (see link).
 * @link          http://www.appelsiini.net/projects/jeditable
 */
	function editor($id, $url, $options = array()) {
		$url = $this->url($url);
		
		if (isset($options['ajaxoptions'])){
		    $options['ajaxoptions'] = $this->__optionsForAjax($options['ajaxoptions']);
		}
		if (isset($options['submitdata']) && is_array($options['submitdata'])){
		    $options['submitdata'] = $this->Javascript->object($options['submitdata']);
		}
		
		$var = '';
		if (isset($options['var'])) {
			$var = 'var ' . $options['var'] . ' = ';
			unset($options['var']);
		}

		$options = $this->_optionsToString($options, array(
			'method', 'name', 'id', 'type', 'height', 'width', 'loadurl', 
			'loadtype', 'loadtext','indicator', 'tooltip', 'event', 'submit', 
            'cancel', 'cssclass', 'style', 'select', 'placeholder', 'onblur', 
		));
		$callbacks = array('callback', 'onsubmit', 'onreset', 'onerror');
		
		if (isset($options['loaddata'])){
		    if (is_array($options['loaddata'])){
		    $options['loaddata'] = $this->Javascript->object($options['loaddata']);
	        }
	        else{
	            $callbacks[] = 'loaddata';
	        }
		}
		if (isset($options['data'])){
		    if (is_array($options['data'])){
		    $options['data'] = $this->Javascript->object($options['data']);
	        }
	        else{
	            $callbacks[] = 'data';
	        }
		}
		
		foreach ($callbacks as $callback) {
		    if (isset($options[$callback])) {
				$name = $callback;
				$code = $options[$callback];
				switch ($name){
        			case 'callback':
        			    $options[$name] = "function(value, settings) {" . $code . "}";
        			    break;
        			case 'onerror':
        			    $options[$name] = "function(settings, original, xhr) {" . $code . "}";
        			    break;
        			default:
        			    $options[$name] = "function(settings, original) {" . $code . "}";
        			    break;
			    }
	        }
	    }
		
		$options = $this->_buildOptions($options, $this->editorOptions);
		$script = "{$var}$('#{$id}').editable('{$url}', {$options});";
		return $this->Javascript->codeBlock($script);
	}
/**
 * Makes a list or group of floated objects sortable.
 *
 * @param string $id DOM ID of parent
 * @param array $options Array of options to control sort.
 * @link          http://docs.jquery.com/UI/Sortable
 */
	function sortable($id, $options = array()) {
		if (isset($options['var'])) {
			$var = 'var ' . $options['var'] . ' = ';
			unset($options['var']);
		} else {
			$var = 'var ' . $id . ' = ';
		}
		if (!empty($options['url'])) {
			if (empty($options['with'])) {
			    $options['with'] = "$('#$id').sortable('serialize')";
			}
			$upd = '';
		    if (isset($options['update'])){
		        $upd = $options['update'];
		        unset($options['update']);
	        }
			$options['update'] = $this->remoteFunction($options) . '; ' . $upd;
		}
		$block = true;

		if (isset($options['block'])) {
			$block = $options['block'];
			unset($options['block']);
		}
		$strings = array(
			'appendTo', 'axis', 'cancel', 'connectWith', 'containment', 'cursor', 'cursorAt', 
			'handle', 'helper', 'items', 'placeholder', 'tolerance',
		);
		
		if (isset($options['grid']) && is_array($options['grid'])) {
			$options['grid'] = $this->Javascript->object($options['grid']);
		}
		
		$callbacks = array('start', 'sort', 'change', 'beforeStop', 'stop', 'update', 
		'receive', 'remove', 'over', 'out', 'activate', 'deactivate');

		$options = $this->_optionsToString($options, $strings);
		$options = array_merge($options, $this->_buildUICallbacks($options, $callbacks));
		$options = $this->_buildOptions($options, $this->sortOptions);
		$result = "{$var} $('#$id').sortable($options);";

		if (!$block) {
			return $result;
		}
		return $this->Javascript->codeBlock($result);
	}
/**
 * Private helper function for Javascript.
 *
 * @param array $options Set of options
 * @access private
 */
	function __optionsForAjax($options) {
	    if (isset($options['indicator'])) {
			if (isset($options['beforeSend'])) {
				$loading = $options['beforeSend'];

				if (!empty($loading) && substr(trim($loading), -1, 1) != ';') {
					$options['beforeSend'] .= '; ';
				}
				$options['beforeSend'] .= "$('#{$options['indicator']}').show()";
			} else {
				$options['beforeSend'] = "$('#{$options['indicator']}').show();";
			}
			if (isset($options['complete'])) {
				$complete = $options['complete'];

				if (!empty($complete) && substr(trim($complete), -1, 1) != ';') {
					$options['complete'] .= '; ';
				}
				$options['complete'] .= "$('#{$options['indicator']}').hide()";
			} else {
				$options['complete'] = "$('#{$options['indicator']}').hide()";
			}
			unset($options['indicator']);
		}

		$jsOptions = array_merge(
			array('async' => 'true', 'type' => '\'post\''),
			$this->_buildCallbacks($options)
		);
		
		$options = $this->_optionsToString($options, array(
			'contentType', 'dataType', 'jsonp', 'password', 'scriptCharset', 'type', 'url', 'username'
		));
		foreach ($options as $key => $value) {
			switch ($key) {
				case 'async':
					$jsOptions['async'] = ($value == 'synchronous') ? 'false' : 'true';
				break;
				case 'with':
					$jsOptions['data'] = $options['with'];
				break;
				case 'form':
					$jsOptions['data'] = '$(this).serialize()';
				break;
				default:
				if (!in_array($key, $this->callbacks) && !in_array($key, array('before', 'after', 'confirm', 'condition', 'interactive', 'update')))
				    $jsOptions[$key] = $value;
				break;
			}
		}
		return $this->_buildOptions($jsOptions, $this->ajaxOptions);
	}
/**
 * Private Method to return a string of html options
 * option data as a JavaScript options hash.
 *
 * @param array $options	Options in the shape of keys and values
 * @param array $extra	Array of legal keys in this options context
 * @return array Array of html options
 * @access private
 */
	function __getHtmlOptions($options, $extra = array()) {
		foreach (array_merge($this->ajaxOptions, $this->callbacks, $extra) as $key) {
			if (isset($options[$key])) {
				unset($options[$key]);
			}
		}
		return $options;
	}
/**
 * Returns a string of JavaScript with the given option data as a JavaScript options hash.
 *
 * @param array $options	Options in the shape of keys and values
 * @param array $acceptable	Array of legal keys in this options context
 * @return string	String of Javascript array definition
 */
	function _buildOptions($options, $acceptable) {
		if (is_array($options)) {
			$out = array();

			foreach ($options as $k => $v) {
				if (in_array($k, $acceptable)) {
					if ($v === true) {
						$v = 'true';
					} elseif ($v === false) {
						$v = 'false';
					}
					$out[] = "$k:$v";
				} elseif ($k === 'with' && in_array('parameters', $acceptable)) {
					$out[] = "parameters:${v}";
				}
			}

			$out = join(', ', $out);
			$out = '{' . $out . '}';
			return $out;
		} else {
			return false;
		}
	}
/**
 * Return Javascript text for callbacks.
 *
 * @param array $options Option array where a callback is specified
 * @return array Options with their callbacks properly set
 * @access protected
 */
	function _buildCallbacks($options) {
		$callbacks = array();

		foreach ($this->callbacks as $callback) {
			if (isset($options[$callback])) {
				$name = $callback;
				$code = $options[$callback];
				switch ($name) {
					case 'complete':
						$callbacks[$name] = "function(request, json) {" . $code . "}";
						break;
					case 'success':
						$callbacks[$name] = "function(request, xhr) {" . $code . "}";
						break;
					case 'error':
						$callbacks[$name] = "function(request, textStatus, exception) {" . $code . "}";
						break;
					case 'dataFilter':
						$callbacks[$name] = "function(data, type) {" . $code . "}";
						break;
					default:
						$callbacks[$name] = "function(request) {" . $code . "}";
						break;
				}
				if (isset($options['bind'])) {
					$bind = $options['bind'];

					$hasBinding = (
						(is_array($bind) && in_array($callback, $bind)) ||
						(is_string($bind) && strpos($bind, $callback) !== false)
					);

					if ($hasBinding) {
						$callbacks[$name] .= ".bind(this)";
					}
				}
			}
		}
		return $callbacks;
	}
	
	function _buildUICallbacks($options, $ui_calbacks = array()) {	
		$callbacks = array();
		foreach ($ui_calbacks as $callback) {
		    if (isset($options[$callback])) {
				$name = $callback;
				$code = $options[$callback];
		        $callbacks[$name] = "function(event, ui) {" . $code . "}";
	        }
	    }
		return $callbacks;
	}
	
/**
 * Returns a string of JavaScript with a string representation of given options array.
 *
 * @param array $options	Ajax options array
 * @param array $stringOpts	Options as strings in an array
 * @access private
 * @return array
 */
	function _optionsToString($options, $stringOpts = array()) {
		foreach ($stringOpts as $option) {
			$hasOption = (
				isset($options[$option]) && !empty($options[$option]) &&
				is_string($options[$option]) && $options[$option][0] != "'"
			);

			if ($hasOption) {
				if ($options[$option] === true || $options[$option] === 'true') {
					$options[$option] = 'true';
				} elseif ($options[$option] === false || $options[$option] === 'false') {
					$options[$option] = 'false';
				} else {
					$options[$option] = "'{$options[$option]}'";
				}
			}
		}
		return $options;
	}
/**
 * Executed after a view has rendered, used to include bufferred code
 * blocks.
 *
 * @access public
 */
 //TODO Moze jednak to kiedys naprawics
	function afterRender() {
		if (env('HTTP_X_UPDATE') != null && !empty($this->__ajaxBuffer)) {
			@ob_end_clean();

			$data = array();
			$divs = explode(' ', env('HTTP_X_UPDATE'));
			$keys = array_keys($this->__ajaxBuffer);

			if (count($divs) == 1 && in_array($divs[0], $keys)) {
				echo $this->__ajaxBuffer[$divs[0]];
			} else {
				foreach ($this->__ajaxBuffer as $key => $val) {
					if (in_array($key, $divs)) {
						$data[] = $key . ':"' . rawurlencode($val) . '"';
					}
				}
				$out  = 'var __ajaxUpdater__ = {' . join(", \n", $data) . '};' . "\n";
				$out .= 'for (n in __ajaxUpdater__) { if (typeof __ajaxUpdater__[n] == "string" && jQuery(n)) jQuery(\'#n\').html(unescape(decodeURIComponent(__ajaxUpdater__[n])));}';
				echo $this->Javascript->codeBlock($out, false);
			}
			$scripts = $this->Javascript->getCache();

			if (!empty($scripts)) {
				echo $this->Javascript->codeBlock($scripts, false);
			}
			$this->_stop();
		}
	}
}

?>
