# Supplementary material for: A software tool for the input and management of phenotypic data using personal digital assistants and other mobile devices
Source: Plant Methods. 2015 Apr 7;11:25. doi: 10.1186/s13007-015-0069-3 (PMC4393613; doi:10.1186/s13007-015-0069-3)
Supplement: Additional file 5: — Phenotyper web site and results database. This archive contains a dump file for the R-DB, the root directory of the result web application, an encrypting tool, and installation instructions. [file 13007_2015_69_MOESM5_ESM.zip › PhentyperWebsite/html/database/app/views/helpers/csv.php]

<?php
/*
Source: http://stackoverflow.com/questions/5298741/cakephp-excel-csv-export-component
*/
class CsvHelper extends AppHelper
{
var $delimiter = ',';
var $enclosure = '"';
var $filename = 'Export.csv';
var $line = array();
var $buffer;

function CsvHelper()
{
    $this->clear();
}
function clear() 
{
    $this->line = array();
    $this->buffer = fopen('php://temp/maxmemory:'. (5*1024*1024), 'r+');
}

function addField($value) 
{
    $this->line[] = $value;
}

function endRow() 
{
    $this->addRow($this->line);
    $this->line = array();
}

function addRow($row) 
{
    fputcsv($this->buffer, $row, $this->delimiter, $this->enclosure);
}

function renderHeaders() 
{
    header('Content-Type: text/csv');
    header("Content-type:application/vnd.ms-excel");
    header("Content-disposition:attachment;filename=".$this->filename);
}

function setFilename($filename) 
{
    $this->filename = $filename;
    if (strtolower(substr($this->filename, -4)) != '.csv') 
    {
        $this->filename .= '.csv';
    }
}

function render($outputHeaders = true, $to_encoding = null, $from_encoding ="auto") 
{
    if ($outputHeaders) 
    {
        if (is_string($outputHeaders)) 
        {
            $this->setFilename($outputHeaders);
        }
        $this->renderHeaders();
    }
    rewind($this->buffer);
    $output = stream_get_contents($this->buffer);
	
    if ($to_encoding) 
    {
        $output = mb_convert_encoding($output, $to_encoding, $from_encoding);
    }
	
    return $this->output($output);
}
}
?>
