# Supplementary material for: A software tool for the input and management of phenotypic data using personal digital assistants and other mobile devices
Source: Plant Methods. 2015 Apr 7;11:25. doi: 10.1186/s13007-015-0069-3 (PMC4393613; doi:10.1186/s13007-015-0069-3)
Supplement: Additional file 5: — Phenotyper web site and results database. This archive contains a dump file for the R-DB, the root directory of the result web application, an encrypting tool, and installation instructions. [file 13007_2015_69_MOESM5_ESM.zip › PhentyperWebsite/html/database/app/views/helpers/excel.php]

<?php 
/*
Source: http://bakery.cakephp.org/articles/thiagosf/2011/05/27/excelhelper
*/
class ExcelHelper extends AppHelper 
{
    var $filename = 'arquive';
    
    var $rows = array();
    
    var $header = "<?xml version=\"1.0\" encoding=\"UTF-8\"?\>
<Workbook xmlns=\"urn:schemas-microsoft-com:office:spreadsheet\"
 xmlns:x=\"urn:schemas-microsoft-com:office:excel\"
 xmlns:ss=\"urn:schemas-microsoft-com:office:spreadsheet\"
 xmlns:html=\"http://www.w3.org/TR/REC-html40\">";
 
    var $footer = "</Workbook>";
    
    var $worksheet_title = "Table";
    
    function getHeaders () {
        header("Content-Type: application/vnd.ms-excel; charset=UTF-8");
        header("Content-Disposition: inline; filename=\"" . $this->filename . ".xls\"");
    }
    
    function addRow ($data = array()) {
        foreach($data as $key => $value) {
            $data[$key] = "<Cell><Data ss:Type=\"String\"><![CDATA[" . $value . "]]></Data></Cell>\n";
        }
        
        $this->rows[] = $data;
    }
    
    function setTitle ($title) {
        $title = preg_replace ("/[\\\|:|\/|\?|\*|\[|\]]/", "", $title);
        $title = substr ($title, 0, 31);
        $this->worksheet_title = $title;
    }
    
    function render ($file = null) {
        $this->filename = ($file) ? $file : $this->filename;
        $this->getHeaders();
        
        $out = array();
        foreach($this->rows as $row) {
            $out[] = "<Row>\n" . implode('', $row) . "</Row>\n";
        }
        
        $data = implode("\n", $out);
        
        echo stripslashes ($this->header);
        echo "\n<Worksheet ss:Name=\"" . $this->worksheet_title . "\">\n<Table>\n";
        echo "<Column ss:Index=\"1\" ss:AutoFitWidth=\"0\" ss:Width=\"110\"/>\n";
        echo $data;
        echo "</Table>\n</Worksheet>\n";
        echo $this->footer;
    }
}
