# Supplementary material for: A software tool for the input and management of phenotypic data using personal digital assistants and other mobile devices
Source: Plant Methods. 2015 Apr 7;11:25. doi: 10.1186/s13007-015-0069-3 (PMC4393613; doi:10.1186/s13007-015-0069-3)
Supplement: Additional file 5: — Phenotyper web site and results database. This archive contains a dump file for the R-DB, the root directory of the result web application, an encrypting tool, and installation instructions. [file 13007_2015_69_MOESM5_ESM.zip › PhentyperWebsite/html/database/app/views/layouts/default.ctp]

<?php
/**
 *
 * PHP versions 4 and 5
 *
 * CakePHP(tm) : Rapid Development Framework (http://cakephp.org)
 * Copyright 2005-2010, Cake Software Foundation, Inc. (http://cakefoundation.org)
 *
 * Licensed under The MIT License
 * Redistributions of files must retain the above copyright notice.
 *
 * @copyright     Copyright 2005-2010, Cake Software Foundation, Inc. (http://cakefoundation.org)
 * @link          http://cakephp.org CakePHP(tm) Project
 * @package       cake
 * @subpackage    cake.cake.libs.view.templates.layouts
 * @since         CakePHP(tm) v 0.10.0.1076
 * @license       MIT License (http://www.opensource.org/licenses/mit-license.php)
 */
?>
<!DOCTYPE html PUBLIC "-//W3C//DTD XHTML 1.0 Transitional//EN" "http://www.w3.org/TR/xhtml1/DTD/xhtml1-transitional.dtd">
<html xmlns="http://www.w3.org/1999/xhtml">
<head>
	<?php echo $this->Html->charset(); ?>
	<title>
		<?php __('Phenotyper'); ?>
		<?php echo $title_for_layout; ?>
	</title>
	<?php
		echo $this->Html->meta('icon');

		echo $this->Html->css('cake.generic');
        echo $this->Javascript->link('jquery-1.5.1.min', true);

		echo $scripts_for_layout;

        $bo_started = $this->Session->read('BO.started') ? 1 : 0;
        echo $this->Javascript->codeBlock("
            $(document).ready(function() {
                if ($bo_started) {
                    $('#backoffice_menu').show();
                    $('#normal_menu').hide();
                    $('#backoffice_link').text('NormalMenu');
                }
                else {
                    $('#backoffice_menu').hide();
                    $('#normal_menu').show();
                }
                $('#backoffice_link').click(function() {
                    $('#backoffice_menu').slideToggle('fast');
                    $('#normal_menu').slideToggle('fast', function () {
                        if ($('#backoffice_menu').is(':visible')) {
                            $('#backoffice_link').text('NormalMenu');
                        }
                        else {
                            $('#backoffice_link').text('BackOffice');
                        }
                    });
                });
            });
            ");
	?>
</head>
<body>
	<div id="container">
		<div id="header">
        <?php echo $this->Html->link($this->Html->image('home_image.jpg'), '/', array('escape' => false) ); ?>
            <span>
            <?php
            $person = $this->Session->read('Auth.Person');
            if ( ! empty($person)) {
                echo __('Welcome');
                echo '&nbsp;';
                echo $person['name'];
                echo '&nbsp;';
            }
            
            $default_url = $this->passedArgs;
            $de_url = $en_url = $default_url;
            $de_url['lang'] = 'de-de';
            $en_url['lang'] = 'en-us';
            echo $html->link('EN', $en_url);
            echo '|';
            echo $html->link('DE', $de_url);
            ?>
            <br />
            <ul>
				<?php if ( ! empty($person)): ?>
					<li><?php echo $this->Html->link(__('Change password', true), array('controller' => 'people', 'action' => 'edit', $person['id'])); ?></li>
					<li><?php echo $this->Html->link(__('Logout', true), array('controller' => 'people', 'action' => 'logout')); ?></li>
				<?php else: ?>
					<li><?php echo $this->Html->link(__('Login', true), array('controller' => 'people', 'action' => 'login')); ?></li>
				<?php endif ?>
			</ul>
            </span>
		</div>
		<div id="content">

			<?php echo $this->Session->flash(); ?>
			<?php echo $this->Session->flash('edit'); ?>

			<?php echo $content_for_layout; ?>
            <div class="actions">
                <h3><?php __('Menu'); ?></h3>
                <ul id="normal_menu">
                <li><?php echo $html->link(__('Home', true), '/'); ?></li>
                <li><hr style="margin: 20px;" /></li>
		<li><?php echo $html->link(__('Upload scanner file', true), '/testobjects/upload'); ?></li>
                <li><?php echo $html->link(__('Upload file', true), '/ufiles/upload'); ?></li>
				<!-- <li><?php echo $html->link(__('List scanner files', true), '/raws/index'); ?></li> -->
                <li><?php echo $html->link(__('List files', true), '/ufiles/index'); ?></li>
                <li><?php echo $html->link(__('Search files', true), '/ufiles/search'); ?></li>
  		<li><?php echo $html->link(__('List results', true), '/testobjects/index'); ?></li>
		<li><?php echo $html->link(__('Query results', true), '/testobjects/search'); ?></li>
                <li><hr style="margin: 20px;" /></li>
                <li><?php echo $html->link(__('Blog', true), '/posts/index'); ?></li>
                <li><hr style="margin: 20px;" /></li>
                <li><?php echo $html->link(__('Create phenotyping schemes', true), 'http://trost.mpimp-golm.mpg.de/TestProgramComposer', array('target' => '_blank')); ?></li>
                <?php if ($admin): ?>
                <li><hr style="margin: 20px;" /></li>
                </ul>
                <ul><li><?php echo $this->Ajax->link(__('BackOffice', true), '/bos/toggle', array('id' => 'backoffice_link')); ?></li></ul>
                <ul id="backoffice_menu"> 
                <li><?php echo $html->link(__('Home', true), '/'); ?></li>
				<!-- <li><?php echo $html->link(__('Upload entities file', true), '/entities/upload'); ?></li> -->
				<!-- <li><?php echo $html->link(__('Upload values file', true), '/values/upload'); ?></li> -->
				<!-- <li><?php echo $html->link(__('Upload BBCH file', true), '/bbches/upload'); ?></li> -->
                <!-- <li><hr style="margin: 20px;" /></li> -->
                <!--<li><?php echo $html->link(__('Download XML', true), '/phenotypes/download'); ?></li>--> 
                <li><hr style="margin: 20px;" /></li>
                <li><?php echo $html->link(__('Add user', true), '/people/add'); ?></li>
                <li><?php echo $html->link(__('List users', true), '/people/index'); ?></li>
				<li><?php echo $html->link(__('Add project', true), '/projects/add'); ?></li>
				<li><?php echo $html->link(__('List projects', true), '/projects/index'); ?></li>
                <?php endif; ?>
                </ul>
            </div>

		</div>
		<div id="footer">
			<?php echo $this->Html->link('imprint', 'http://mpimp.iwww.mpg.de/2278/impress', array('target' => '_blank')); ?>
			<?php echo $this->Html->link($this->Html->image('logo_1.jpg', array('alt' => 'Max Planck Society')), 'http://www.mpg.de', array('target' => '_blank', 'escape' => false)); ?>
			<?php echo $this->Html->link($this->Html->image('logo_2.jpg', array('alt' => 'Max Plank Institute for Molekular Plant Physiology')), 'http://www.mpimp-golm.mpg.de', array('target' => '_blank', 'escape' => false)); ?>
		</div>
	</div>
	</div>
</body>
</html>
