# Supplementary material for: A software tool for the input and management of phenotypic data using personal digital assistants and other mobile devices
Source: Plant Methods. 2015 Apr 7;11:25. doi: 10.1186/s13007-015-0069-3 (PMC4393613; doi:10.1186/s13007-015-0069-3)
Supplement: Additional file 5: — Phenotyper web site and results database. This archive contains a dump file for the R-DB, the root directory of the result web application, an encrypting tool, and installation instructions. [file 13007_2015_69_MOESM5_ESM.zip › PhentyperWebsite/html/database/app/views/pages/home.ctp]

<div class="view" style="padding-top: 50px">
Herzlich Willkommen auf der Startseite der Web-Datenbank im Phenotyper-Projekt.<br />
Hier lassen sich bereits vorhandene Daten betrachten und neue Daten speichern.<br />
Das Speichern neuer Daten in der Datenbank erfolgt durch das Hochladen („Upload“) nachdem der entsprechenden Menüpunkt aufgerufen wurde.<br />
<br />
<br />
Welcome to the home page of the web database of the Phenotyper project.<br />
This is the place where you can look at existing data and store new data.<br />
Storing new data in the database is done by uploading after selecting the appropriate menu item.<br />
<br />
</div>
