# Supplementary material for: A software tool for the input and management of phenotypic data using personal digital assistants and other mobile devices
Source: Plant Methods. 2015 Apr 7;11:25. doi: 10.1186/s13007-015-0069-3 (PMC4393613; doi:10.1186/s13007-015-0069-3)
Supplement: Additional file 5: — Phenotyper web site and results database. This archive contains a dump file for the R-DB, the root directory of the result web application, an encrypting tool, and installation instructions. [file 13007_2015_69_MOESM5_ESM.zip › PhentyperWebsite/html/database/app/views/people/add.ctp]

<div class="people form">
<?php echo $this->Form->create('Person');?>
	<fieldset>
 		<legend><?php __('Add Person'); ?></legend>
	<?php
		echo $this->Form->input('username', array('label' => __('user name', true)));
		echo $this->Form->input('name', array('label' => __('first name', true)));
		echo $this->Form->input('lastname', array('label' => __('last name', true)));
		echo $this->Form->input('password', array('value' => '', 'label' => __('password', true)));
		echo $this->Form->input('password_confirm', array('type' => 'password', 'label' => __('confirm password', true)));
        if ($admin) {
			echo $this->Form->label('role', __('role', true));
            echo $this->Form->select('role', $roles, $selected='normal', array('empty' => false));
			echo $this->Form->input('project_id', array('multiple' => true, 'type' => 'select', 'selected' => 'no project', 'empty' => false, 'label' => __('project', true)));
        }
	?>
	</fieldset>
<?php echo $this->Form->end(__('Save user', true));?>
</div>
