# Supplementary material for: A software tool for the input and management of phenotypic data using personal digital assistants and other mobile devices
Source: Plant Methods. 2015 Apr 7;11:25. doi: 10.1186/s13007-015-0069-3 (PMC4393613; doi:10.1186/s13007-015-0069-3)
Supplement: Additional file 5: — Phenotyper web site and results database. This archive contains a dump file for the R-DB, the root directory of the result web application, an encrypting tool, and installation instructions. [file 13007_2015_69_MOESM5_ESM.zip › PhentyperWebsite/html/database/app/views/people/edit.ctp]

<div class="people form">
<?php echo $this->Form->create('Person');?>
	<fieldset>
 		<legend><?php __('Edit Person'); ?></legend>
	<?php
		echo $this->Form->input('id');
		echo $this->Form->input('username');
		echo $this->Form->input('name');
		echo $this->Form->input('lastname');
		echo $this->Form->input('password', array('value' => ''));
		echo $this->Form->input('password_confirm', array('type' => 'password'));
        if ($admin) {
			echo $this->Form->input('role');	
			echo $this->Form->label('People.projects_to_delete', __("Choose projects which should be deleted from person.", true));
			echo $this->Form->input('People.projects_to_delete', array('multiple' => true, 'type' => 'select', 'empty' => true, 'options' => $projects_for_person_list));
			
			echo $this->Form->label('People.projects_to_add', __("Choose projects which should be added to person.", true));
			echo $this->Form->input('People.projects_to_add', array('multiple' => true, 'type' => 'select', 'empty' => true, 'options' => $other_projects));
        }
	?>
	</fieldset>
<?php echo $this->Form->end(__('Submit', true));?>
</div>
