# Supplementary material for: A software tool for the input and management of phenotypic data using personal digital assistants and other mobile devices
Source: Plant Methods. 2015 Apr 7;11:25. doi: 10.1186/s13007-015-0069-3 (PMC4393613; doi:10.1186/s13007-015-0069-3)
Supplement: Additional file 5: — Phenotyper web site and results database. This archive contains a dump file for the R-DB, the root directory of the result web application, an encrypting tool, and installation instructions. [file 13007_2015_69_MOESM5_ESM.zip › PhentyperWebsite/html/database/app/views/people/upload.ctp]

<div class="people form">
<?php echo $this->Form->create('people', array('type' => 'file'));?>
	<fieldset>
 		<legend><?php __('upload people file'); ?></legend>
        Needs a CSV file with following fields
        <ul>
        <li>id (ignored)</li>
        <li>name</li>
        <li>username</li>
        <li>email (domain used for location)</li>
        </ul>
        <br />
	<?php
        echo $this->Form->file('File.raw', array('label' => 'file upload'));
    ?>
	</fieldset>
<?php echo $this->Form->end(__('submit', true));?>
</div>
