# Supplementary material for: A software tool for the input and management of phenotypic data using personal digital assistants and other mobile devices
Source: Plant Methods. 2015 Apr 7;11:25. doi: 10.1186/s13007-015-0069-3 (PMC4393613; doi:10.1186/s13007-015-0069-3)
Supplement: Additional file 5: — Phenotyper web site and results database. This archive contains a dump file for the R-DB, the root directory of the result web application, an encrypting tool, and installation instructions. [file 13007_2015_69_MOESM5_ESM.zip › PhentyperWebsite/html/database/app/views/people/view.ctp]

<div class="people view">
<h2><?php  __('Person');?></h2>
	<dl><?php $i = 0; $class = ' class="altrow"';?>
		<dt<?php if ($i % 2 == 0) echo $class;?>><?php __('Id'); ?></dt>
		<dd<?php if ($i++ % 2 == 0) echo $class;?>>
			<?php echo $person['Person']['id']; ?>
			&nbsp;
		</dd>
		<dt<?php if ($i % 2 == 0) echo $class;?>><?php __('Name'); ?></dt>
		<dd<?php if ($i++ % 2 == 0) echo $class;?>>
			<?php echo $person['Person']['entire_name']; ?>
			&nbsp;
		</dd>
		<dt<?php if ($i % 2 == 0) echo $class;?>><?php __('Password'); ?></dt>
		<dd<?php if ($i++ % 2 == 0) echo $class;?>>
			<?php echo $person['Person']['password']; ?>
			&nbsp;
		</dd>
		<dt<?php if ($i % 2 == 0) echo $class;?>><?php __('Allow Login'); ?></dt>
		<dd<?php if ($i++ % 2 == 0) echo $class;?>>
			<?php 
			if ($person['Person']['allowlogin'] == 1) {
				echo __('true');
			} else {
				echo __('false');
			}
			?>
			&nbsp;
		</dd>
		<?php foreach ($person['Project'] as $project) :?>
		<dt<?php if ($i % 2 == 0) echo $class;?>><?php __('Project')?></dt>
		<dd<?php if ($i++ % 2 == 0) echo $class;?>>
			<?php echo ($project['name'])?>
		</dd>
		<?php endforeach ?>
	</dl>
</div>
<div class="related">
	<h3><?php __('Related Ufiles');?></h3>
	<?php if (!empty($person['Ufile'])):?>
	<table cellpadding = "0" cellspacing = "0">
	<tr>
		<th><?php __('Id'); ?></th>
		<th><?php __('Person Id'); ?></th>
		<th><?php __('Name'); ?></th>
		<th><?php __('Created'); ?></th>
		<th><?php __('Description'); ?></th>
		<th class="actions"><?php __('Actions');?></th>
	</tr>
	<?php
		$i = 0;
		foreach ($person['Ufile'] as $ufile):
			$class = null;
			if ($i++ % 2 == 0) {
				$class = ' class="altrow"';
			}
		?>
		<tr<?php echo $class;?>>
			<td><?php echo $ufile['id'];?></td>
			<td><?php echo $ufile['person_id'];?></td>
			<td><?php echo $ufile['name'];?></td>
			<td><?php echo $ufile['created'];?></td>
			<td><?php echo $ufile['description'];?></td>
			<td class="actions">
				<?php echo $this->Html->link(__('View', true), array('controller' => 'ufiles', 'action' => 'view', $ufile['id'])); ?>
				<?php echo $this->Html->link(__('Edit', true), array('controller' => 'ufiles', 'action' => 'edit', $ufile['id'])); ?>
				<?php echo $this->Html->link(__('Delete', true), array('controller' => 'ufiles', 'action' => 'delete', $ufile['id']), null, sprintf(__('Are you sure you want to delete # %s?', true), $ufile['id'])); ?>
			</td>
		</tr>
	<?php endforeach; ?>
	</table>
<?php endif; ?>
</div>
