# Supplementary material for: A software tool for the input and management of phenotypic data using personal digital assistants and other mobile devices
Source: Plant Methods. 2015 Apr 7;11:25. doi: 10.1186/s13007-015-0069-3 (PMC4393613; doi:10.1186/s13007-015-0069-3)
Supplement: Additional file 5: — Phenotyper web site and results database. This archive contains a dump file for the R-DB, the root directory of the result web application, an encrypting tool, and installation instructions. [file 13007_2015_69_MOESM5_ESM.zip › PhentyperWebsite/html/database/app/views/posts/add.ctp]

<!-- File: /app/View/Posts/add.ctp -->
<div class="ufiles index">
<h1>Add Post</h1>
<?php
	echo $this->Form->create('Post');
	echo $this->Form->input('title');
	echo $this->Form->input('body', array('rows' => '3'));
	echo $this->Form->end('Save Post');
?>
</div>
