# Supplementary material for: A software tool for the input and management of phenotypic data using personal digital assistants and other mobile devices
Source: Plant Methods. 2015 Apr 7;11:25. doi: 10.1186/s13007-015-0069-3 (PMC4393613; doi:10.1186/s13007-015-0069-3)
Supplement: Additional file 5: — Phenotyper web site and results database. This archive contains a dump file for the R-DB, the root directory of the result web application, an encrypting tool, and installation instructions. [file 13007_2015_69_MOESM5_ESM.zip › PhentyperWebsite/html/database/app/views/posts/edit.ctp]

<!-- File: /app/View/Posts/edit.ctp -->
<div class="ufiles index">
<h2><?php echo __('Edit Post') ?></h2>
<?php
    echo $this->Form->create('Post', array('action' => 'edit'));
    echo $this->Form->input('title', array('label'=>__('title', true)));
    echo $this->Form->input('body', array('rows' => '3', 'label'=>__('body', true)));
    echo $this->Form->input('id', array('type' => 'hidden'));
    echo $this->Form->end(__('Save Post', true));
?>
</div>
