# Supplementary material for: A software tool for the input and management of phenotypic data using personal digital assistants and other mobile devices
Source: Plant Methods. 2015 Apr 7;11:25. doi: 10.1186/s13007-015-0069-3 (PMC4393613; doi:10.1186/s13007-015-0069-3)
Supplement: Additional file 5: — Phenotyper web site and results database. This archive contains a dump file for the R-DB, the root directory of the result web application, an encrypting tool, and installation instructions. [file 13007_2015_69_MOESM5_ESM.zip › PhentyperWebsite/html/database/app/views/posts/index.ctp]

<?php echo $javascript->link('jquery-1.5.1.min', false); ?>
<div class="ufiles index">
<?php $person = $this->Session->read('Auth.Person');?>
<h2><?php __('Blog posts')?></h2>
<p><?php echo $this->Html->link(__('Add Post', true), array('action' => 'add')); ?></p>
<p>
<table>
	<tr>
			<th><?php echo $this->Paginator->sort(__('Id', true), 'Post.id');?></th>
			<th><?php echo $this->Paginator->sort(__('User', true), 'Person.name');?></th>
            <th><?php echo $this->Paginator->sort(__('Title', true), 'Post.title') ?></th>
			<th class="actions"><?php __('Action')?></th>
			<th><?php echo $this->Paginator->sort(__('Created', true), 'Post.created');?></th>
			<th><?php echo $this->Paginator->sort(__('Modified', true), 'Post.modified');?></th>
	</tr>
<!-- Here's where we loop through our $posts array, printing out post info -->

<?php foreach ($posts as $post): ?>
    <tr>
        <td><?php echo $post['Post']['id']; ?></td>
		<td>
			<?php echo $post['Person']['name'];?>
		</td>
        <td>
            <?php echo $this->Html->link($post['Post']['title'], array('action' => 'view', $post['Post']['id'])); ?>
        </td>
        <td class="actions">
			<?php if ($post['Person']['id'] == $person['id']) : echo $this->Html->link(__('Delete', true), array('action' => 'delete', $post['Post']['id']), null, __('Are you sure?', true)); endif;?>
            <?php if ($post['Person']['id'] == $person['id']) : echo $this->Html->link(__('Edit', true), array('action' => 'edit', $post['Post']['id'])); endif; ?>
        </td>
        <td>
            <?php echo $post['Post']['created']; ?>
        </td>
        <td>
            <?php echo $post['Post']['modified']; ?>
        </td>
    </tr>
<?php endforeach; ?>
</table>


	<?php
	echo $this->Paginator->counter(array(
	'format' => __('Page %page% of %pages%, showing %current% records out of %count% total, starting on record %start%, ending on %end%', true)
	));
	?>	</p>

	<div class="paging">
		<?php echo $this->Paginator->prev('<< ' . __('previous', true), array(), null, array('class'=>'disabled'));?>
	 | 	<?php echo $this->Paginator->numbers();?>
 |
		<?php echo $this->Paginator->next(__('next', true) . ' >>', array(), null, array('class' => 'disabled'));?>
	</div>
</div>
