# Supplementary material for: A software tool for the input and management of phenotypic data using personal digital assistants and other mobile devices
Source: Plant Methods. 2015 Apr 7;11:25. doi: 10.1186/s13007-015-0069-3 (PMC4393613; doi:10.1186/s13007-015-0069-3)
Supplement: Additional file 5: — Phenotyper web site and results database. This archive contains a dump file for the R-DB, the root directory of the result web application, an encrypting tool, and installation instructions. [file 13007_2015_69_MOESM5_ESM.zip › PhentyperWebsite/html/database/app/views/posts/view.ctp]

<!-- File: /app/View/Posts/view.ctp -->
<div class="ufiles index">
	<h1><?php echo h($post['Post']['title']); ?></h1>

	<p><small><?php echo __('Created') ?>: <?php echo $post['Post']['created']; ?></small></p>
	<p><small><?php echo __('Modified') ?>: <?php echo $post['Post']['modified']; ?></small></p>
	<p>&nbsp;</p>
	<p><?php echo h($post['Post']['body']); ?></p>
</div>
