# Supplementary material for: A software tool for the input and management of phenotypic data using personal digital assistants and other mobile devices
Source: Plant Methods. 2015 Apr 7;11:25. doi: 10.1186/s13007-015-0069-3 (PMC4393613; doi:10.1186/s13007-015-0069-3)
Supplement: Additional file 5: — Phenotyper web site and results database. This archive contains a dump file for the R-DB, the root directory of the result web application, an encrypting tool, and installation instructions. [file 13007_2015_69_MOESM5_ESM.zip › PhentyperWebsite/html/database/app/views/projects/edit.ctp]

<!-- File: /app/View/Projects/edit.ctp -->
<div class="phenotypes form">
<?php
    echo $this->Form->create('Project', array('action' => 'edit')); 
?>
<fieldset>
<?php
	echo $this->Form->input('name');
	echo $this->Form->input('start_date');
	echo $this->Form->input('end_date');
	echo $this->Form->input('waiting_period');
?>

<?php	
	echo $this->Form->label('Projects.persons_to_delete', __("Choose persons who should be deleted from project.", true));
	echo $this->Form->input('Projects.persons_to_delete', array('multiple' => true, 'type' => 'select', 'empty' => true, 'options' => $people_in_project_list));
?>
<br />
<br />
<?php
	echo $this->Form->label('Projects.persons_to_add', __("Choose persons who should be added to project.", true));
	echo $this->Form->input('Projects.persons_to_add', array('multiple' => true, 'type' => 'select', 'empty' => true, 'options' => $other_people));
?>
</fieldset>
<?php
    echo $this->Form->end(__('Update Project', true));
?>
</div>
