# Supplementary material for: A software tool for the input and management of phenotypic data using personal digital assistants and other mobile devices
Source: Plant Methods. 2015 Apr 7;11:25. doi: 10.1186/s13007-015-0069-3 (PMC4393613; doi:10.1186/s13007-015-0069-3)
Supplement: Additional file 5: — Phenotyper web site and results database. This archive contains a dump file for the R-DB, the root directory of the result web application, an encrypting tool, and installation instructions. [file 13007_2015_69_MOESM5_ESM.zip › PhentyperWebsite/html/database/app/views/projects/view.ctp]

<!-- File: /app/View/Projects/view.ctp -->
<div class="ufiles index">
	<h2><?php echo h($project['Project']['name']); ?></h2>
	<p><?php echo __('Start date') ?>: <?php echo h($project['Project']['start_date']); ?></p>
	<p><?php echo __('End date') ?>: <?php echo h($project['Project']['end_date']); ?></p>
	<p><?php echo __('Waiting period') ?>: <?php echo h($project['Project']['waiting_period']); ?> <?php 
		if (empty($project['Project']['waiting_period'])) {
			echo __('no waiting period');
		} else {
			echo __('years');
		} 
	?> </p>
	<br />
	<h1><?php echo __('People associated with this project')?>:</h1>
	<?php foreach ($project['Person'] as $person): ?>
		<p><?php echo $person['name'] ?> <?php echo $person['lastname']?></p>
	<?php endforeach; ?>
</div>
