# Supplementary material for: A software tool for the input and management of phenotypic data using personal digital assistants and other mobile devices
Source: Plant Methods. 2015 Apr 7;11:25. doi: 10.1186/s13007-015-0069-3 (PMC4393613; doi:10.1186/s13007-015-0069-3)
Supplement: Additional file 5: — Phenotyper web site and results database. This archive contains a dump file for the R-DB, the root directory of the result web application, an encrypting tool, and installation instructions. [file 13007_2015_69_MOESM5_ESM.zip › PhentyperWebsite/html/database/app/views/testobjects/export.ctp]

<?php
	$excel->addRow($header_row);
	foreach ($result_rows as $row){
		$excel->addRow($row);
	}
	#$filename = "export_".date("Y.m.d").".xls";
	$filename = "export_".date("Y.m.d");
	echo $excel->render($filename);
?>
