# Supplementary material for: A software tool for the input and management of phenotypic data using personal digital assistants and other mobile devices
Source: Plant Methods. 2015 Apr 7;11:25. doi: 10.1186/s13007-015-0069-3 (PMC4393613; doi:10.1186/s13007-015-0069-3)
Supplement: Additional file 5: — Phenotyper web site and results database. This archive contains a dump file for the R-DB, the root directory of the result web application, an encrypting tool, and installation instructions. [file 13007_2015_69_MOESM5_ESM.zip › PhentyperWebsite/html/database/app/views/testobjects/search.ctp_copy]

<?php echo $javascript->link('jquery-1.5.1.min', false); ?>
<?php echo $('#add-option-button').click(function(event){
    var optionCount = $('#poll-options > div').size() + 1;
    var inputHtml = '<div class="input text"><label for="PollOption' + optionCount + 'Name">Option ' + optionCount
        + '</label><input id="PollOption' + optionCount + 'Name" type="text" name="data[PollOption][' + optionCount + '][name]" /></div>';
    event.preventDefault();
    $('#poll-options').append(inputHtml);
}); ?>
<div class="testobjects form">
<?php echo $this->Form->create('Testobject');?>
<fieldset>
 		<legend><?php __('Search testobject'); ?></legend>
	<?php
		echo $this->Form->input('project_id', array('empty' => true,
													'multiple' => true,
													'type' => 'select'));
		echo $this->Form->input('entity_id', array('empty' => true,
													'multiple' => true,
													'type' => 'select'));
		echo $this->Form->input('attribute_id', array('empty' => true,
													'multiple' =>  true,
													'type' => 'select'));
			#echo $this->Form->input('testobject_id');
			#echo $this->Form->input('multiplication');
		echo $this->Form->input('objecttype_id', array('empty' => true,
													'multiple' =>  true,
													'type' => 'select'));
			#echo $this->Form->input('measuredate', array('empty' => true));
			#echo $this->Form->input('measuretime', array('empty' => true));
			#echo $this->Form->input('uploaddate', array('empty' => true));
			#echo $this->Form->input('uploadtime', array('empty' => true));
			#echo $this->Form->input('filename');
		echo $this->Form->radio('invalid', array(__('valid', true), '<s>'.__('invalid', true).'</s>'), array('legend' => ' ', 'label' => true));
	?>
	</fieldset>
<?php echo $this->Form->button('add-option-button');?>
<?php echo $this->Form->end(__('Submit', true));?>
</div>
