# Supplementary material for: A software tool for the input and management of phenotypic data using personal digital assistants and other mobile devices
Source: Plant Methods. 2015 Apr 7;11:25. doi: 10.1186/s13007-015-0069-3 (PMC4393613; doi:10.1186/s13007-015-0069-3)
Supplement: Additional file 5: — Phenotyper web site and results database. This archive contains a dump file for the R-DB, the root directory of the result web application, an encrypting tool, and installation instructions. [file 13007_2015_69_MOESM5_ESM.zip › PhentyperWebsite/html/database/app/views/testobjects/upload.ctp]

<?php echo $javascript->link('jquery-1.5.1.min', false); ?>
<?php echo $javascript->codeBlock('
    $(document).ready(function() {
        $("#FileManual").change(function() {
            if ($(this).is(":checked")) {
                $("#FileRaw").attr("disabled", "disabled");
                if ($("#PhenotypeProgramId").val()==0) {
                    $("#PhenotypeProgramId").val(1);
                }
            }
            else {
                $("#FileRaw").attr("disabled", "");
            }
        });
    });
'); ?>
<div class="phenotypes form">
<?php echo $this->Form->create('Testobject', array('type' => 'file'));?>
	<fieldset>
 		<legend><?php __('Upload scanner file'); ?></legend>
	<?php
		echo $this->Form->label('Testobjects.dateFormat', __("Please choose the date format used in the result file (preferred is the format according to ISO 8601 'yyyy-MM-ddThh:mm:ss'): ", true));
	?>
	<?php
		echo $this->Form->select('Testobjects.dateFormat', $dateFormatOptions, $selected='yyyy-mm-dd', array('empty' => false));
	?>
    <br />
    <br />
	<?php
		echo $this->Form->label('Testobjects.project_id', __("Project", true));
	?>
	<?php
		echo $this->Form->select('Testobjects.project_id', $project_list, null, array('empty' => false));
	?>
    <br />
    <br />
	<?php
		echo $this->Form->label('File.corrected', __("Edited data file (data from this file will be inserted in the database): ", true));
        echo $this->Form->file('File.corrected', array('label' => 'File upload', 'accept' => 'text/xml'));
    ?>
	<?php
		echo $this->Form->label('File.raw', __("Raw data file: ", true));
        echo $this->Form->file('File.raw', array('label' => 'File upload', 'accept' => 'text/xml'));
    ?>
    <br />
	<br />
	<?php
		echo $this->Form->checkbox('File.validate', array('checked' => true));
		echo $this->Form->label('File.validate', __("Validate. If checked, uploaded result files will be validated against an xsd schema. Choosing validation may cause rejection of some result files produced by old Phenotyper versions. On the other hand, you ensure that the format is absolutely correct.", true));
	?>
    <br />
    <br />
	</fieldset>
<?php echo $this->Form->end(__('Submit', true));?>
</div>
