# Supplementary material for: A software tool for the input and management of phenotypic data using personal digital assistants and other mobile devices
Source: Plant Methods. 2015 Apr 7;11:25. doi: 10.1186/s13007-015-0069-3 (PMC4393613; doi:10.1186/s13007-015-0069-3)
Supplement: Additional file 5: — Phenotyper web site and results database. This archive contains a dump file for the R-DB, the root directory of the result web application, an encrypting tool, and installation instructions. [file 13007_2015_69_MOESM5_ESM.zip › PhentyperWebsite/html/database/app/views/testobjects/view.ctp]

<div class="phenotypes view">
<h2><?php  __('Testobject');?></h2>
	<dl><?php $i = 0; $class = ' class="altrow"';?>
		<dt<?php if ($i % 2 == 0) echo $class;?>><?php __('Date'); ?></dt>
		<dd<?php if ($i++ % 2 == 0) echo $class;?>>
			<?php echo $testobject['Testobject']['measuredate']; ?>
			&nbsp;
		</dd>
		<dt<?php if ($i % 2 == 0) echo $class;?>><?php __('Time'); ?></dt>
		<dd<?php if ($i++ % 2 == 0) echo $class;?>>
			<?php echo $testobject['Testobject']['measuretime']; ?>
			&nbsp;
		</dd>
		<dt<?php if ($i % 2 == 0) echo $class;?>><?php __('Test object id'); ?></dt>
		<dd<?php if ($i++ % 2 == 0) echo $class;?>>
			<?php echo $testobject['Testobject']['object_id']; ?>
			&nbsp;
		</dd>
		<dt<?php if ($i % 2 == 0) echo $class;?>><?php __('Multiplication'); ?></dt>
                <dd<?php if ($i++ % 2 == 0) echo $class;?>>
                        <?php echo $testobject['Testobject']['multiplication']; ?>
                        &nbsp;                </dd>
 		<dt<?php if ($i % 2 == 0) echo $class;?>><?php __('Object type'); ?></dt>
		<dd<?php if ($i++ % 2 == 0) echo $class;?>>	
                        <?php echo $testobject['Objecttype']['name']; ?>
                        &nbsp;
                </dd>
		<dt<?php if ($i % 2 == 0) echo $class;?>><?php __('Person'); ?></dt>
                <dd<?php if ($i++ % 2 == 0) echo $class;?>>
                        <?php echo $testobject['Person']['name']; ?> <?php echo $testobject['Person']['lastname']; ?>
                        &nbsp;               
                </dd>
		<dt<?php if ($i % 2 == 0) echo $class;?>><?php __('Filename (edited file)'); ?></dt>
                <dd<?php if ($i++ % 2 == 0) echo $class;?>>
                        <?php echo $testobject['Ufile']['name']; ?>
                        &nbsp;               
                </dd>
		<dt<?php if ($i % 2 == 0) echo $class;?>><?php __('Filename (raw file)'); ?></dt>
                <dd<?php if ($i++ % 2 == 0) echo $class;?>>
                        <?php echo $testobject['Ufile_Raw']['name']; ?>
                        &nbsp;               
                </dd>
	</dl>
	<table cellpadding="0" cellspacing="0"> 
	<tr>                        
		<th><?php __('Entity');?></th>
		<th><?php __('Attribute');?></th>
		<th><?php __('Value');?></th>
		<th><?php __('Result');?></th>                        
 	<?php   
		$i = 0;     
		foreach ($testobjectresults as $result):
 		$class = array('row'.$testobject['TOR']['id']);
        	if ($i++ % 2 == 0) {
            		$class[] = 'altrow';
        	}
        	$class = implode(' ', $class);
        	$class = " class='$class'";	
	?>
		<tr<?php echo $class;?>>
			<td><?php echo $result['E']['name'];?></td>
			<td><?php echo $result['V']['attribute'];?></td>
			<td><?php echo $result['V']['value'];?></td>
			<td><?php echo $result['TOR']['result'];?></td>                
        	</tr>
	<?php endforeach; ?>
</table>
</div>
