# Supplementary material for: A software tool for the input and management of phenotypic data using personal digital assistants and other mobile devices
Source: Plant Methods. 2015 Apr 7;11:25. doi: 10.1186/s13007-015-0069-3 (PMC4393613; doi:10.1186/s13007-015-0069-3)
Supplement: Additional file 5: — Phenotyper web site and results database. This archive contains a dump file for the R-DB, the root directory of the result web application, an encrypting tool, and installation instructions. [file 13007_2015_69_MOESM5_ESM.zip › PhentyperWebsite/html/database/app/views/ufilekeywords/add.ctp]

<div class="ufilekeywords form">
<?php echo $this->Form->create('Ufilekeyword');?>
	<fieldset>
 		<legend><?php __('Add Ufilekeyword'); ?></legend>
	<?php
		echo $this->Form->input('ufile_id');
		echo $this->Form->input('keyword_id');
	?>
	</fieldset>
<?php echo $this->Form->end(__('Submit', true));?>
</div>
<div class="actions">
	<h3><?php __('Actions'); ?></h3>
	<ul>

		<li><?php echo $this->Html->link(__('List Ufilekeywords', true), array('action' => 'index'));?></li>
		<li><?php echo $this->Html->link(__('List Ufiles', true), array('controller' => 'ufiles', 'action' => 'index')); ?> </li>
		<li><?php echo $this->Html->link(__('New Ufile', true), array('controller' => 'ufiles', 'action' => 'add')); ?> </li>
		<li><?php echo $this->Html->link(__('List Keywords', true), array('controller' => 'keywords', 'action' => 'index')); ?> </li>
		<li><?php echo $this->Html->link(__('New Keyword', true), array('controller' => 'keywords', 'action' => 'add')); ?> </li>
	</ul>
</div>
