# Supplementary material for: A software tool for the input and management of phenotypic data using personal digital assistants and other mobile devices
Source: Plant Methods. 2015 Apr 7;11:25. doi: 10.1186/s13007-015-0069-3 (PMC4393613; doi:10.1186/s13007-015-0069-3)
Supplement: Additional file 5: — Phenotyper web site and results database. This archive contains a dump file for the R-DB, the root directory of the result web application, an encrypting tool, and installation instructions. [file 13007_2015_69_MOESM5_ESM.zip › PhentyperWebsite/html/database/app/views/ufiles/index.ctp]

<?php echo $javascript->link('jquery-1.5.1.min', false); ?>
<?php echo $javascript->codeBlock('
    function strike(id) {
        $(".row"+id).toggleClass("invalid");
    }
'); ?>
<?php $this->Paginator->options(array('url' => $this->passedArgs)); ?>
<div class="ufiles index">
<?php $person = $this->Session->read('Auth.Person');?>
	<h2><?php __('Files');?></h2>
	<br />
	<table cellpadding="0" cellspacing="0">
	<tr>
			<th><?php echo $this->Paginator->sort(__('Person', true), 'Person.name');?></th>
			<th><?php echo $this->Paginator->sort('Name');?></th>
            <th><?php __('Keywords') ?></th>
			<th><?php echo $this->Paginator->sort('created');?></th>
			<th><?php echo $this->Paginator->sort('description');?></th>
			<th class="actions"><?php __('Actions');?></th>
	</tr>
	<?php
	$i = 0;
	foreach ($ufiles as $ufile):
        $class = array('row'.$ufile['Ufile']['id']);
        if ($i++ % 2 == 0) {
            $class[] = 'altrow';
        }
        if ($ufile['Ufile']['invalid'] == 1) {
            $class[] = 'invalid';
        }
        $class = implode(' ', $class);
        $class = " class='$class'";
	?>
	<tr<?php echo $class;?>>
        <td>
            <?php echo $ufile['Person']['name']; ?>&nbsp;
        </td>
		<td><?php echo $this->Html->link($ufile['Ufile']['name'], Configure::read('FileUpload.viewDir') . $ufile['Person']['name'] .$ufile['Person']['id'] . '/' . $ufile['Ufile']['name'], array('target' => '_blank')); ?>&nbsp;</td>
        <td><?php 
            $keywords = array();
            foreach ($ufile['Keyword'] as $keyword) {
                $keywords[] = $keyword['name'];
            }
            echo implode(', ', $keywords);
        ?></td>
		<td><?php echo $ufile['Ufile']['created']; ?>&nbsp;</td>
		<td><?php echo $ufile['Ufile']['description']; ?>&nbsp;</td>
		<td class="actions">
            <?php if ($ufile['Person']['id'] == $person['id']) : echo $this->Ajax->link(
                __('Invalidate', true),
                array('controller' => 'ufiles', 'action' => 'invalidate', $ufile['Ufile']['id']),
                array('complete' => 'strike('.$ufile['Ufile']['id'].')'),
                sprintf(__('Are you sure you want to invalidate # %s?', true), $ufile['Ufile']['id'])
            ); endif;?>
			<?php echo $this->Html->link(__('View', true), array('action' => 'view', $ufile['Ufile']['id'])); ?>
		</td>
	</tr>
<?php endforeach; ?>
	</table>
	<p>
	<?php
	echo $this->Paginator->counter(array(
	'format' => __('Page %page% of %pages%, showing %current% records out of %count% total, starting on record %start%, ending on %end%', true)
	));
	?>	</p>

	<div class="paging">
		<?php echo $this->Paginator->prev('<< ' . __('previous', true), array(), null, array('class'=>'disabled'));?>
	 | 	<?php echo $this->Paginator->numbers();?>
 |
		<?php echo $this->Paginator->next(__('next', true) . ' >>', array(), null, array('class' => 'disabled'));?>
	</div>
</div>
