# Supplementary material for: A software tool for the input and management of phenotypic data using personal digital assistants and other mobile devices
Source: Plant Methods. 2015 Apr 7;11:25. doi: 10.1186/s13007-015-0069-3 (PMC4393613; doi:10.1186/s13007-015-0069-3)
Supplement: Additional file 5: — Phenotyper web site and results database. This archive contains a dump file for the R-DB, the root directory of the result web application, an encrypting tool, and installation instructions. [file 13007_2015_69_MOESM5_ESM.zip › PhentyperWebsite/html/database/app/views/ufiles/search.ctp]

<div class="ufiles form">
<?php echo $this->Form->create('Ufile');?>
	<fieldset>
 		<legend><?php __('Search file'); ?></legend>
	<?php
		echo $this->Form->input('person_id', array('empty' => true));
		echo $this->Form->radio('invalid', array(__('valid', true), '<s>'.__('invalid', true).'</s>'), array('legend' => ' ', 'label' => true, 'default' => 'valid'));
		echo $this->Form->input('name', array('label' => __('filename', true)));
		echo $this->Form->label('file_type', __('File type', true));
		echo $this->Form->select('file_type', $fileTypeOptions, null, array('empty' => true, 'multiple' => true));
		echo $this->Form->input('description');
		echo $this->Form->input('Keyword');
	?>
	</fieldset>
<?php echo $this->Form->end(__('Submit', true));?>
</div>
