# Supplementary material for: A software tool for the input and management of phenotypic data using personal digital assistants and other mobile devices
Source: Plant Methods. 2015 Apr 7;11:25. doi: 10.1186/s13007-015-0069-3 (PMC4393613; doi:10.1186/s13007-015-0069-3)
Supplement: Additional file 5: — Phenotyper web site and results database. This archive contains a dump file for the R-DB, the root directory of the result web application, an encrypting tool, and installation instructions. [file 13007_2015_69_MOESM5_ESM.zip › PhentyperWebsite/html/database/app/views/ufiles/upload.ctp]

<div class="ufiles form">
<?php echo $this->Form->create('Ufile', array('type' => 'file'));?>
	<fieldset>
 		<legend><?php __('Add file'); ?></legend>
	<?php
#        echo $this->Form->input('person_id', array('empty' => false, 'after' => $this->Html->link(__('The list is wrong!', true), 'mailto:billiau@mpimp-golm.mpg.de?subject=TROST')));
		echo $this->Form->input('description');
        # if below line stops working: http://book.cakephp.org/view/1390/Automagic-Form-Elements#options-multiple-1395
        echo $this->Form->input('Keyword', array('empty' => false, 'label' => __('To select several keywords please hold down the ctrl key.', true))); // use the ModelName so multiple selection is possible
        echo $this->Form->input('Ufile.new_keywords', array('label' => __('New Keywords (seperated by comma\'s)', true)));
        echo $fileUpload->input(array('var' => 'file', 'model' => false));
        echo $fileUpload->input(array('var' => 'file', 'model' => false));
        echo $fileUpload->input(array('var' => 'file', 'model' => false));
        echo $fileUpload->input(array('var' => 'file', 'model' => false));
        echo $fileUpload->input(array('var' => 'file', 'model' => false));
	?>
	</fieldset>
<?php echo $this->Form->end(__('Submit', true));?>
</div>
