# Supplementary material for: A software tool for the input and management of phenotypic data using personal digital assistants and other mobile devices
Source: Plant Methods. 2015 Apr 7;11:25. doi: 10.1186/s13007-015-0069-3 (PMC4393613; doi:10.1186/s13007-015-0069-3)
Supplement: Additional file 5: — Phenotyper web site and results database. This archive contains a dump file for the R-DB, the root directory of the result web application, an encrypting tool, and installation instructions. [file 13007_2015_69_MOESM5_ESM.zip › PhentyperWebsite/html/database/app/webroot/js/jquery-1.5.1.min.js]

/*!
 * jQuery JavaScript Library v1.5.1
 * http://jquery.com/
 *
 * Copyright 2011, John Resig
 * Dual licensed under the MIT or GPL Version 2 licenses.
 * http://jquery.org/license
 *
 * Includes Sizzle.js
 * http://sizzlejs.com/
 * Copyright 2011, The Dojo Foundation
 * Released under the MIT, BSD, and GPL Licenses.
 *
 * Date: Wed Feb 23 13:55:29 2011 -0500
 */
(function(a,b){function cg(a){return d.isWindow(a)?a:a.nodeType===9?a.defaultView||a.parentWindow:!1}function cd(a){if(!bZ[a]){var b=d("<"+a+">").appendTo("body"),c=b.css("display");b.remove();if(c==="none"||c==="")c="block";bZ[a]=c}return bZ[a]}function cc(a,b){var c={};d.each(cb.concat.apply([],cb.slice(0,b)),function(){c[this]=a});return c}function bY(){try{return new a.ActiveXObject("Microsoft.XMLHTTP")}catch(b){}}function bX(){try{return new a.XMLHttpRequest}catch(b){}}function bW(){d(a).unload(function(){for(var a in bU)bU[a](0,1)})}function bQ(a,c){a.dataFilter&&(c=a.dataFilter(c,a.dataType));var e=a.dataTypes,f={},g,h,i=e.length,j,k=e[0],l,m,n,o,p;for(g=1;g<i;g++){if(g===1)for(h in a.converters)typeof h==="string"&&(f[h.toLowerCase()]=a.converters[h]);l=k,k=e[g];if(k==="*")k=l;else if(l!=="*"&&l!==k){m=l+" "+k,n=f[m]||f["* "+k];if(!n){p=b;for(o in f){j=o.split(" ");if(j[0]===l||j[0]==="*"){p=f[j[1]+" "+k];if(p){o=f[o],o===!0?n=p:p===!0&&(n=o);break}}}}!n&&!p&&d.error("No conversion from "+m.replace(" "," to ")),n!==!0&&(c=n?n(c):p(o(c)))}}return c}function bP(a,c,d){var e=a.contents,f=a.dataTypes,g=a.responseFields,h,i,j,k;for(i in g)i in d&&(c[g[i]]=d[i]);while(f[0]==="*")f.shift(),h===b&&(h=a.mimeType||c.getResponseHeader("content-type"));if(h)for(i in e)if(e[i]&&e[i].test(h)){f.unshift(i);break}if(f[0]in d)j=f[0];else{for(i in d){if(!f[0]||a.converters[i+" "+f[0]]){j=i;break}k||(k=i)}j=j||k}if(j){j!==f[0]&&f.unshift(j);return d[j]}}function bO(a,b,c,e){if(d.isArray(b)&&b.length)d.each(b,function(b,f){c||bq.test(a)?e(a,f):bO(a+"["+(typeof f==="object"||d.isArray(f)?b:"")+"]",f,c,e)});else if(c||b==null||typeof b!=="object")e(a,b);else if(d.isArray(b)||d.isEmptyObject(b))e(a,"");else for(var f in b)bO(a+"["+f+"]",b[f],c,e)}function bN(a,c,d,e,f,g){f=f||c.dataTypes[0],g=g||{},g[f]=!0;var h=a[f],i=0,j=h?h.length:0,k=a===bH,l;for(;i<j&&(k||!l);i++)l=h[i](c,d,e),typeof l==="string"&&(!k||g[l]?l=b:(c.dataTypes.unshift(l),l=bN(a,c,d,e,l,g)));(k||!l)&&!g["*"]&&(l=bN(a,c,d,e,"*",g));return l}function bM(a){return function(b,c){typeof b!=="string"&&(c=b,b="*");if(d.isFunction(c)){var e=b.toLowerCase().split(bB),f=0,g=e.length,h,i,j;for(;f<g;f++)h=e[f],j=/^\+/.test(h),j&&(h=h.substr(1)||"*"),i=a[h]=a[h]||[],i[j?"unshift":"push"](c)}}}function bo(a,b,c){var e=b==="width"?bi:bj,f=b==="width"?a.offsetWidth:a.offsetHeight;if(c==="border")return f;d.each(e,function(){c||(f-=parseFloat(d.css(a,"padding"+this))||0),c==="margin"?f+=parseFloat(d.css(a,"margin"+this))||0:f-=parseFloat(d.css(a,"border"+this+"Width"))||0});return f}function ba(a,b){b.src?d.ajax({url:b.src,async:!1,dataType:"script"}):d.globalEval(b.text||b.textContent||b.innerHTML||""),b.parentNode&&b.parentNode.removeChild(b)}function _(a){return"getElementsByTagName"in a?a.getElementsByTagName("*"):"querySelectorAll"in a?a.querySelectorAll("*"):[]}function $(a,b){if(b.nodeType===1){var c=b.nodeName.toLowerCase();b.clearAttributes(),b.mergeAttributes(a);if(c==="object")b.outerHTML=a.outerHTML;else if(c!=="input"||a.type!=="checkbox"&&a.type!=="radio"){if(c==="option")b.selected=a.defaultSelected;else if(c==="input"||c==="textarea")b.defaultValue=a.defaultValue}else a.checked&&(b.defaultChecked=b.checked=a.checked),b.value!==a.value&&(b.value=a.value);b.removeAttribute(d.expando)}}function Z(a,b){if(b.nodeType===1&&d.hasData(a)){var c=d.expando,e=d.data(a),f=d.data(b,e);if(e=e[c]){var g=e.events;f=f[c]=d.extend({},e);if(g){delete f.handle,f.events={};for(var h in g)for(var i=0,j=g[h].length;i<j;i++)d.event.add(b,h+(g[h][i].namespace?".":"")+g[h][i].namespace,g[h][i],g[h][i].data)}}}}function Y(a,b){return d.nodeName(a,"table")?a.getElementsByTagName("tbody")[0]||a.appendChild(a.ownerDocument.createElement("tbody")):a}function O(a,b,c){if(d.isFunction(b))return d.grep(a,function(a,d){var e=!!b.call(a,d,a);return e===c});if(b.nodeType)return d.grep(a,function(a,d){return a===b===c});if(typeof b==="string"){var e=d.grep(a,function(a){return a.nodeType===1});if(J.test(b))return d.filter(b,e,!c);b=d.filter(b,e)}return d.grep(a,function(a,e){return d.inArray(a,b)>=0===c})}function N(a){return!a||!a.parentNode||a.parentNode.nodeType===11}function F(a,b){return(a&&a!=="*"?a+".":"")+b.replace(r,"`").replace(s,"&")}function E(a){var b,c,e,f,g,h,i,j,k,l,m,n,o,q=[],r=[],s=d._data(this,"events");if(a.liveFired!==this&&s&&s.live&&!a.target.disabled&&(!a.button||a.type!=="click")){a.namespace&&(n=new RegExp("(^|\\.)"+a.namespace.split(".").join("\\.(?:.*\\.)?")+"(\\.|$)")),a.liveFired=this;var t=s.live.slice(0);for(i=0;i<t.length;i++)g=t[i],g.origType.replace(p,"")===a.type?r.push(g.selector):t.splice(i--,1);f=d(a.target).closest(r,a.currentTarget);for(j=0,k=f.length;j<k;j++){m=f[j];for(i=0;i<t.length;i++){g=t[i];if(m.selector===g.selector&&(!n||n.test(g.namespace))&&!m.elem.disabled){h=m.elem,e=null;if(g.preType==="mouseenter"||g.preType==="mouseleave")a.type=g.preType,e=d(a.relatedTarget).closest(g.selector)[0];(!e||e!==h)&&q.push({elem:h,handleObj:g,level:m.level})}}}for(j=0,k=q.length;j<k;j++){f=q[j];if(c&&f.level>c)break;a.currentTarget=f.elem,a.data=f.handleObj.data,a.handleObj=f.handleObj,o=f.handleObj.origHandler.apply(f.elem,arguments);if(o===!1||a.isPropagationStopped()){c=f.level,o===!1&&(b=!1);if(a.isImmediatePropagationStopped())break}}return b}}function C(a,c,e){var f=d.extend({},e[0]);f.type=a,f.originalEvent={},f.liveFired=b,d.event.handle.call(c,f),f.isDefaultPrevented()&&e[0].preventDefault()}function w(){return!0}function v(){return!1}function g(a){for(var b in a)if(b!=="toJSON")return!1;return!0}function f(a,c,f){if(f===b&&a.nodeType===1){f=a.getAttribute("data-"+c);if(typeof f==="string"){try{f=f==="true"?!0:f==="false"?!1:f==="null"?null:d.isNaN(f)?e.test(f)?d.parseJSON(f):f:parseFloat(f)}catch(g){}d.data(a,c,f)}else f=b}return f}var c=a.document,d=function(){function I(){if(!d.isReady){try{c.documentElement.doScroll("left")}catch(a){setTimeout(I,1);return}d.ready()}}var d=function(a,b){return new d.fn.init(a,b,g)},e=a.jQuery,f=a.$,g,h=/^(?:[^<]*(<[\w\W]+>)[^>]*$|#([\w\-]+)$)/,i=/\S/,j=/^\s+/,k=/\s+$/,l=/\d/,m=/^<(\w+)\s*\/?>(?:<\/\1>)?$/,n=/^[\],:{}\s]*$/,o=/\\(?:["\\\/bfnrt]|u[0-9a-fA-F]{4})/g,p=/"[^"\\\n\r]*"|true|false|null|-?\d+(?:\.\d*)?(?:[eE][+\-]?\d+)?/g,q=/(?:^|:|,)(?:\s*\[)+/g,r=/(webkit)[ \/]([\w.]+)/,s=/(opera)(?:.*version)?[ \/]([\w.]+)/,t=/(msie) ([\w.]+)/,u=/(mozilla)(?:.*? rv:([\w.]+))?/,v=navigator.userAgent,w,x=!1,y,z="then done fail isResolved isRejected promise".split(" "),A,B=Object.prototype.toString,C=Object.prototype.hasOwnProperty,D=Array.prototype.push,E=Array.prototype.slice,F=String.prototype.trim,G=Array.prototype.indexOf,H={};d.fn=d.prototype={constructor:d,init:function(a,e,f){var g,i,j,k;if(!a)return this;if(a.nodeType){this.context=this[0]=a,this.length=1;return this}if(a==="body"&&!e&&c.body){this.context=c,this[0]=c.body,this.selector="body",this.length=1;return this}if(typeof a==="string"){g=h.exec(a);if(!g||!g[1]&&e)return!e||e.jquery?(e||f).find(a):this.constructor(e).find(a);if(g[1]){e=e instanceof d?e[0]:e,k=e?e.ownerDocument||e:c,j=m.exec(a),j?d.isPlainObject(e)?(a=[c.createElement(j[1])],d.fn.attr.call(a,e,!0)):a=[k.createElement(j[1])]:(j=d.buildFragment([g[1]],[k]),a=(j.cacheable?d.clone(j.fragment):j.fragment).childNodes);return d.merge(this,a)}i=c.getElementById(g[2]);if(i&&i.parentNode){if(i.id!==g[2])return f.find(a);this.length=1,this[0]=i}this.context=c,this.selector=a;return this}if(d.isFunction(a))return f.ready(a);a.selector!==b&&(this.selector=a.selector,this.context=a.context);return d.makeArray(a,this)},selector:"",jquery:"1.5.1",length:0,size:function(){return this.length},toArray:function(){return E.call(this,0)},get:function(a){return a==null?this.toArray():a<0?this[this.length+a]:this[a]},pushStack:function(a,b,c){var e=this.constructor();d.isArray(a)?D.apply(e,a):d.merge(e,a),e.prevObject=this,e.context=this.context,b==="find"?e.selector=this.selector+(this.selector?" ":"")+c:b&&(e.selector=this.selector+"."+b+"("+c+")");return e},each:function(a,b){return d.each(this,a,b)},ready:function(a){d.bindReady(),y.done(a);return this},eq:function(a){return a===-1?this.slice(a):this.slice(a,+a+1)},first:function(){return this.eq(0)},last:function(){return this.eq(-1)},slice:function(){return this.pushStack(E.apply(this,arguments),"slice",E.call(arguments).join(","))},map:function(a){return this.pushStack(d.map(this,function(b,c){return a.call(b,c,b)}))},end:function(){return this.prevObject||this.constructor(null)},push:D,sort:[].sort,splice:[].splice},d.fn.init.prototype=d.fn,d.extend=d.fn.extend=function(){var a,c,e,f,g,h,i=arguments[0]||{},j=1,k=arguments.length,l=!1;typeof i==="boolean"&&(l=i,i=arguments[1]||{},j=2),typeof i!=="object"&&!d.isFunction(i)&&(i={}),k===j&&(i=this,--j);for(;j<k;j++)if((a=arguments[j])!=null)for(c in a){e=i[c],f=a[c];if(i===f)continue;l&&f&&(d.isPlainObject(f)||(g=d.isArray(f)))?(g?(g=!1,h=e&&d.isArray(e)?e:[]):h=e&&d.isPlainObject(e)?e:{},i[c]=d.extend(l,h,f)):f!==b&&(i[c]=f)}return i},d.extend({noConflict:function(b){a.$=f,b&&(a.jQuery=e);return d},isReady:!1,readyWait:1,ready:function(a){a===!0&&d.readyWait--;if(!d.readyWait||a!==!0&&!d.isReady){if(!c.body)return setTimeout(d.ready,1);d.isReady=!0;if(a!==!0&&--d.readyWait>0)return;y.resolveWith(c,[d]),d.fn.trigger&&d(c).trigger("ready").unbind("ready")}},bindReady:function(){if(!x){x=!0;if(c.readyState==="complete")return setTimeout(d.ready,1);if(c.addEventListener)c.addEventListener("DOMContentLoaded",A,!1),a.addEventListener("load",d.ready,!1);else if(c.attachEvent){c.attachEvent("onreadystatechange",A),a.attachEvent("onload",d.ready);var b=!1;try{b=a.frameElement==null}catch(e){}c.documentElement.doScroll&&b&&I()}}},isFunction:function(a){return d.type(a)==="function"},isArray:Array.isArray||function(a){return d.type(a)==="array"},isWindow:function(a){return a&&typeof a==="object"&&"setInterval"in a},isNaN:function(a){return a==null||!l.test(a)||isNaN(a)},type:function(a){return a==null?String(a):H[B.call(a)]||"object"},isPlainObject:function(a){if(!a||d.type(a)!=="object"||a.nodeType||d.isWindow(a))return!1;if(a.constructor&&!C.call(a,"constructor")&&!C.call(a.constructor.prototype,"isPrototypeOf"))return!1;var c;for(c in a){}return c===b||C.call(a,c)},isEmptyObject:function(a){for(var b in a)return!1;return!0},error:function(a){throw a},parseJSON:function(b){if(typeof b!=="string"||!b)return null;b=d.trim(b);if(n.test(b.replace(o,"@").replace(p,"]").replace(q,"")))return a.JSON&&a.JSON.parse?a.JSON.parse(b):(new Function("return "+b))();d.error("Invalid JSON: "+b)},parseXML:function(b,c,e){a.DOMParser?(e=new DOMParser,c=e.parseFromString(b,"text/xml")):(c=new ActiveXObject("Microsoft.XMLDOM"),c.async="false",c.loadXML(b)),e=c.documentElement,(!e||!e.nodeName||e.nodeName==="parsererror")&&d.error("Invalid XML: "+b);return c},noop:function(){},globalEval:function(a){if(a&&i.test(a)){var b=c.head||c.getElementsByTagName("head")[0]||c.documentElement,e=c.createElement("script");d.support.scriptEval()?e.appendChild(c.createTextNode(a)):e.text=a,b.insertBefore(e,b.firstChild),b.removeChild(e)}},nodeName:function(a,b){return a.nodeName&&a.nodeName.toUpperCase()===b.toUpperCase()},each:function(a,c,e){var f,g=0,h=a.length,i=h===b||d.isFunction(a);if(e){if(i){for(f in a)if(c.apply(a[f],e)===!1)break}else for(;g<h;)if(c.apply(a[g++],e)===!1)break}else if(i){for(f in a)if(c.call(a[f],f,a[f])===!1)break}else for(var j=a[0];g<h&&c.call(j,g,j)!==!1;j=a[++g]){}return a},trim:F?function(a){return a==null?"":F.call(a)}:function(a){return a==null?"":(a+"").replace(j,"").replace(k,"")},makeArray:function(a,b){var c=b||[];if(a!=null){var e=d.type(a);a.length==null||e==="string"||e==="function"||e==="regexp"||d.isWindow(a)?D.call(c,a):d.merge(c,a)}return c},inArray:function(a,b){if(b.indexOf)return b.indexOf(a);for(var c=0,d=b.length;c<d;c++)if(b[c]===a)return c;return-1},merge:function(a,c){var d=a.length,e=0;if(typeof c.length==="number")for(var f=c.length;e<f;e++)a[d++]=c[e];else while(c[e]!==b)a[d++]=c[e++];a.length=d;return a},grep:function(a,b,c){var d=[],e;c=!!c;for(var f=0,g=a.length;f<g;f++)e=!!b(a[f],f),c!==e&&d.push(a[f]);return d},map:function(a,b,c){var d=[],e;for(var f=0,g=a.length;f<g;f++)e=b(a[f],f,c),e!=null&&(d[d.length]=e);return d.concat.apply([],d)},guid:1,proxy:function(a,c,e){arguments.length===2&&(typeof c==="string"?(e=a,a=e[c],c=b):c&&!d.isFunction(c)&&(e=c,c=b)),!c&&a&&(c=function(){return a.apply(e||this,arguments)}),a&&(c.guid=a.guid=a.guid||c.guid||d.guid++);return c},access:function(a,c,e,f,g,h){var i=a.length;if(typeof c==="object"){for(var j in c)d.access(a,j,c[j],f,g,e);return a}if(e!==b){f=!h&&f&&d.isFunction(e);for(var k=0;k<i;k++)g(a[k],c,f?e.call(a[k],k,g(a[k],c)):e,h);return a}return i?g(a[0],c):b},now:function(){return(new Date).getTime()},_Deferred:function(){var a=[],b,c,e,f={done:function(){if(!e){var c=arguments,g,h,i,j,k;b&&(k=b,b=0);for(g=0,h=c.length;g<h;g++)i=c[g],j=d.type(i),j==="array"?f.done.apply(f,i):j==="function"&&a.push(i);k&&f.resolveWith(k[0],k[1])}return this},resolveWith:function(d,f){if(!e&&!b&&!c){c=1;try{while(a[0])a.shift().apply(d,f)}catch(g){throw g}finally{b=[d,f],c=0}}return this},resolve:function(){f.resolveWith(d.isFunction(this.promise)?this.promise():this,arguments);return this},isResolved:function(){return c||b},cancel:function(){e=1,a=[];return this}};return f},Deferred:function(a){var b=d._Deferred(),c=d._Deferred(),e;d.extend(b,{then:function(a,c){b.done(a).fail(c);return this},fail:c.done,rejectWith:c.resolveWith,reject:c.resolve,isRejected:c.isResolved,promise:function(a){if(a==null){if(e)return e;e=a={}}var c=z.length;while(c--)a[z[c]]=b[z[c]];return a}}),b.done(c.cancel).fail(b.cancel),delete b.cancel,a&&a.call(b,b);return b},when:function(a){var b=arguments.length,c=b<=1&&a&&d.isFunction(a.promise)?a:d.Deferred(),e=c.promise();if(b>1){var f=E.call(arguments,0),g=b,h=function(a){return function(b){f[a]=arguments.length>1?E.call(arguments,0):b,--g||c.resolveWith(e,f)}};while(b--)a=f[b],a&&d.isFunction(a.promise)?a.promise().then(h(b),c.reject):--g;g||c.resolveWith(e,f)}else c!==a&&c.resolve(a);return e},uaMatch:function(a){a=a.toLowerCase();var b=r.exec(a)||s.exec(a)||t.exec(a)||a.indexOf("compatible")<0&&u.exec(a)||[];return{browser:b[1]||"",version:b[2]||"0"}},sub:function(){function a(b,c){return new a.fn.init(b,c)}d.extend(!0,a,this),a.superclass=this,a.fn=a.prototype=this(),a.fn.constructor=a,a.subclass=this.subclass,a.fn.init=function b(b,c){c&&c instanceof d&&!(c instanceof a)&&(c=a(c));return d.fn.init.call(this,b,c,e)},a.fn.init.prototype=a.fn;var e=a(c);return a},browser:{}}),y=d._Deferred(),d.each("Boolean Number String Function Array Date RegExp Object".split(" "),function(a,b){H["[object "+b+"]"]=b.toLowerCase()}),w=d.uaMatch(v),w.browser&&(d.browser[w.browser]=!0,d.browser.version=w.version),d.browser.webkit&&(d.browser.safari=!0),G&&(d.inArray=function(a,b){return G.call(b,a)}),i.test(" ")&&(j=/^[\s\xA0]+/,k=/[\s\xA0]+$/),g=d(c),c.addEventListener?A=function(){c.removeEventListener("DOMContentLoaded",A,!1),d.ready()}:c.attachEvent&&(A=function(){c.readyState==="complete"&&(c.detachEvent("onreadystatechange",A),d.ready())});return d}();(function(){d.support={};var b=c.createElement("div");b.style.display="none",b.innerHTML="   <link/><table></table><a href='/a' style='color:red;float:left;opacity:.55;'>a</a><input type='checkbox'/>";var e=b.getElementsByTagName("*"),f=b.getElementsByTagName("a")[0],g=c.createElement("select"),h=g.appendChild(c.createElement("option")),i=b.getElementsByTagName("input")[0];if(e&&e.length&&f){d.support={leadingWhitespace:b.firstChild.nodeType===3,tbody:!b.getElementsByTagName("tbody").length,htmlSerialize:!!b.getElementsByTagName("link").length,style:/red/.test(f.getAttribute("style")),hrefNormalized:f.getAttribute("href")==="/a",opacity:/^0.55$/.test(f.style.opacity),cssFloat:!!f.style.cssFloat,checkOn:i.value==="on",optSelected:h.selected,deleteExpando:!0,optDisabled:!1,checkClone:!1,noCloneEvent:!0,noCloneChecked:!0,boxModel:null,inlineBlockNeedsLayout:!1,shrinkWrapBlocks:!1,reliableHiddenOffsets:!0},i.checked=!0,d.support.noCloneChecked=i.cloneNode(!0).checked,g.disabled=!0,d.support.optDisabled=!h.disabled;var j=null;d.support.scriptEval=function(){if(j===null){var b=c.documentElement,e=c.createElement("script"),f="script"+d.now();try{e.appendChild(c.createTextNode("window."+f+"=1;"))}catch(g){}b.insertBefore(e,b.firstChild),a[f]?(j=!0,delete a[f]):j=!1,b.removeChild(e),b=e=f=null}return j};try{delete b.test}catch(k){d.support.deleteExpando=!1}!b.addEventListener&&b.attachEvent&&b.fireEvent&&(b.attachEvent("onclick",function l(){d.support.noCloneEvent=!1,b.detachEvent("onclick",l)}),b.cloneNode(!0).fireEvent("onclick")),b=c.createElement("div"),b.innerHTML="<input type='radio' name='radiotest' checked='checked'/>";var m=c.createDocumentFragment();m.appendChild(b.firstChild),d.support.checkClone=m.cloneNode(!0).cloneNode(!0).lastChild.checked,d(function(){var a=c.createElement("div"),b=c.getElementsByTagName("body")[0];if(b){a.style.width=a.style.paddingLeft="1px",b.appendChild(a),d.boxModel=d.support.boxModel=a.offsetWidth===2,"zoom"in a.style&&(a.style.display="inline",a.style.zoom=1,d.support.inlineBlockNeedsLayout=a.offsetWidth===2,a.style.display="",a.innerHTML="<div style='width:4px;'></div>",d.support.shrinkWrapBlocks=a.offsetWidth!==2),a.innerHTML="<table><tr><td style='padding:0;border:0;display:none'></td><td>t</td></tr></table>";var e=a.getElementsByTagName("td");d.support.reliableHiddenOffsets=e[0].offsetHeight===0,e[0].style.display="",e[1].style.display="none",d.support.reliableHiddenOffsets=d.support.reliableHiddenOffsets&&e[0].offsetHeight===0,a.innerHTML="",b.removeChild(a).style.display="none",a=e=null}});var n=function(a){var b=c.createElement("div");a="on"+a;if(!b.attachEvent)return!0;var d=a in b;d||(b.setAttribute(a,"return;"),d=typeof b[a]==="function"),b=null;return d};d.support.submitBubbles=n("submit"),d.support.changeBubbles=n("change"),b=e=f=null}})();var e=/^(?:\{.*\}|\[.*\])$/;d.extend({cache:{},uuid:0,expando:"jQuery"+(d.fn.jquery+Math.random()).replace(/\D/g,""),noData:{embed:!0,object:"clsid:D27CDB6E-AE6D-11cf-96B8-444553540000",applet:!0},hasData:function(a){a=a.nodeType?d.cache[a[d.expando]]:a[d.expando];return!!a&&!g(a)},data:function(a,c,e,f){if(d.acceptData(a)){var g=d.expando,h=typeof c==="string",i,j=a.nodeType,k=j?d.cache:a,l=j?a[d.expando]:a[d.expando]&&d.expando;if((!l||f&&l&&!k[l][g])&&h&&e===b)return;l||(j?a[d.expando]=l=++d.uuid:l=d.expando),k[l]||(k[l]={},j||(k[l].toJSON=d.noop));if(typeof c==="object"||typeof c==="function")f?k[l][g]=d.extend(k[l][g],c):k[l]=d.extend(k[l],c);i=k[l],f&&(i[g]||(i[g]={}),i=i[g]),e!==b&&(i[c]=e);if(c==="events"&&!i[c])return i[g]&&i[g].events;return h?i[c]:i}},removeData:function(b,c,e){if(d.acceptData(b)){var f=d.expando,h=b.nodeType,i=h?d.cache:b,j=h?b[d.expando]:d.expando;if(!i[j])return;if(c){var k=e?i[j][f]:i[j];if(k){delete k[c];if(!g(k))return}}if(e){delete i[j][f];if(!g(i[j]))return}var l=i[j][f];d.support.deleteExpando||i!=a?delete i[j]:i[j]=null,l?(i[j]={},h||(i[j].toJSON=d.noop),i[j][f]=l):h&&(d.support.deleteExpando?delete b[d.expando]:b.removeAttribute?b.removeAttribute(d.expando):b[d.expando]=null)}},_data:function(a,b,c){return d.data(a,b,c,!0)},acceptData:function(a){if(a.nodeName){var b=d.noData[a.nodeName.toLowerCase()];if(b)return b!==!0&&a.getAttribute("classid")===b}return!0}}),d.fn.extend({data:function(a,c){var e=null;if(typeof a==="undefined"){if(this.length){e=d.data(this[0]);if(this[0].nodeType===1){var g=this[0].attributes,h;for(var i=0,j=g.length;i<j;i++)h=g[i].name,h.indexOf("data-")===0&&(h=h.substr(5),f(this[0],h,e[h]))}}return e}if(typeof a==="object")return this.each(function(){d.data(this,a)});var k=a.split(".");k[1]=k[1]?"."+k[1]:"";if(c===b){e=this.triggerHandler("getData"+k[1]+"!",[k[0]]),e===b&&this.length&&(e=d.data(this[0],a),e=f(this[0],a,e));return e===b&&k[1]?this.data(k[0]):e}return this.each(function(){var b=d(this),e=[k[0],c];b.triggerHandler("setData"+k[1]+"!",e),d.data(this,a,c),b.triggerHandler("changeData"+k[1]+"!",e)})},removeData:function(a){return this.each(function(){d.removeData(this,a)})}}),d.extend({queue:function(a,b,c){if(a){b=(b||"fx")+"queue";var e=d._data(a,b);if(!c)return e||[];!e||d.isArray(c)?e=d._data(a,b,d.makeArray(c)):e.push(c);return e}},dequeue:function(a,b){b=b||"fx";var c=d.queue(a,b),e=c.shift();e==="inprogress"&&(e=c.shift()),e&&(b==="fx"&&c.unshift("inprogress"),e.call(a,function(){d.dequeue(a,b)})),c.length||d.removeData(a,b+"queue",!0)}}),d.fn.extend({queue:function(a,c){typeof a!=="string"&&(c=a,a="fx");if(c===b)return d.queue(this[0],a);return this.each(function(b){var e=d.queue(this,a,c);a==="fx"&&e[0]!=="inprogress"&&d.dequeue(this,a)})},dequeue:function(a){return this.each(function(){d.dequeue(this,a)})},delay:function(a,b){a=d.fx?d.fx.speeds[a]||a:a,b=b||"fx";return this.queue(b,function(){var c=this;setTimeout(function(){d.dequeue(c,b)},a)})},clearQueue:function(a){return this.queue(a||"fx",[])}});var h=/[\n\t\r]/g,i=/\s+/,j=/\r/g,k=/^(?:href|src|style)$/,l=/^(?:button|input)$/i,m=/^(?:button|input|object|select|textarea)$/i,n=/^a(?:rea)?$/i,o=/^(?:radio|checkbox)$/i;d.props={"for":"htmlFor","class":"className",readonly:"readOnly",maxlength:"maxLength",cellspacing:"cellSpacing",rowspan:"rowSpan",colspan:"colSpan",tabindex:"tabIndex",usemap:"useMap",frameborder:"frameBorder"},d.fn.extend({attr:function(a,b){return d.access(this,a,b,!0,d.attr)},removeAttr:function(a,b){return this.each(function(){d.attr(this,a,""),this.nodeType===1&&this.removeAttribute(a)})},addClass:function(a){if(d.isFunction(a))return this.each(function(b){var c=d(this);c.addClass(a.call(this,b,c.attr("class")))});if(a&&typeof a==="string"){var b=(a||"").split(i);for(var c=0,e=this.length;c<e;c++){var f=this[c];if(f.nodeType===1)if(f.className){var g=" "+f.className+" ",h=f.className;for(var j=0,k=b.length;j<k;j++)g.indexOf(" "+b[j]+" ")<0&&(h+=" "+b[j]);f.className=d.trim(h)}else f.className=a}}return this},removeClass:function(a){if(d.isFunction(a))return this.each(function(b){var c=d(this);c.removeClass(a.call(this,b,c.attr("class")))});if(a&&typeof a==="string"||a===b){var c=(a||"").split(i);for(var e=0,f=this.length;e<f;e++){var g=this[e];if(g.nodeType===1&&g.className)if(a){var j=(" "+g.className+" ").replace(h," ");for(var k=0,l=c.length;k<l;k++)j=j.replace(" "+c[k]+" "," ");g.className=d.trim(j)}else g.className=""}}return this},toggleClass:function(a,b){var c=typeof a,e=typeof b==="boolean";if(d.isFunction(a))return this.each(function(c){var e=d(this);e.toggleClass(a.call(this,c,e.attr("class"),b),b)});return this.each(function(){if(c==="string"){var f,g=0,h=d(this),j=b,k=a.split(i);while(f=k[g++])j=e?j:!h.hasClass(f),h[j?"addClass":"removeClass"](f)}else if(c==="undefined"||c==="boolean")this.className&&d._data(this,"__className__",this.className),this.className=this.className||a===!1?"":d._data(this,"__className__")||""})},hasClass:function(a){var b=" "+a+" ";for(var c=0,d=this.length;c<d;c++)if((" "+this[c].className+" ").replace(h," ").indexOf(b)>-1)return!0;return!1},val:function(a){if(!arguments.length){var c=this[0];if(c){if(d.nodeName(c,"option")){var e=c.attributes.value;return!e||e.specified?c.value:c.text}if(d.nodeName(c,"select")){var f=c.selectedIndex,g=[],h=c.options,i=c.type==="select-one";if(f<0)return null;for(var k=i?f:0,l=i?f+1:h.length;k<l;k++){var m=h[k];if(m.selected&&(d.support.optDisabled?!m.disabled:m.getAttribute("disabled")===null)&&(!m.parentNode.disabled||!d.nodeName(m.parentNode,"optgroup"))){a=d(m).val();if(i)return a;g.push(a)}}if(i&&!g.length&&h.length)return d(h[f]).val();return g}if(o.test(c.type)&&!d.support.checkOn)return c.getAttribute("value")===null?"on":c.value;return(c.value||"").replace(j,"")}return b}var n=d.isFunction(a);return this.each(function(b){var c=d(this),e=a;if(this.nodeType===1){n&&(e=a.call(this,b,c.val())),e==null?e="":typeof e==="number"?e+="":d.isArray(e)&&(e=d.map(e,function(a){return a==null?"":a+""}));if(d.isArray(e)&&o.test(this.type))this.checked=d.inArray(c.val(),e)>=0;else if(d.nodeName(this,"select")){var f=d.makeArray(e);d("option",this).each(function(){this.selected=d.inArray(d(this).val(),f)>=0}),f.length||(this.selectedIndex=-1)}else this.value=e}})}}),d.extend({attrFn:{val:!0,css:!0,html:!0,text:!0,data:!0,width:!0,height:!0,offset:!0},attr:function(a,c,e,f){if(!a||a.nodeType===3||a.nodeType===8||a.nodeType===2)return b;if(f&&c in d.attrFn)return d(a)[c](e);var g=a.nodeType!==1||!d.isXMLDoc(a),h=e!==b;c=g&&d.props[c]||c;if(a.nodeType===1){var i=k.test(c);if(c==="selected"&&!d.support.optSelected){var j=a.parentNode;j&&(j.selectedIndex,j.parentNode&&j.parentNode.selectedIndex)}if((c in a||a[c]!==b)&&g&&!i){h&&(c==="type"&&l.test(a.nodeName)&&a.parentNode&&d.error("type property can't be changed"),e===null?a.nodeType===1&&a.removeAttribute(c):a[c]=e);if(d.nodeName(a,"form")&&a.getAttributeNode(c))return a.getAttributeNode(c).nodeValue;if(c==="tabIndex"){var o=a.getAttributeNode("tabIndex");return o&&o.specified?o.value:m.test(a.nodeName)||n.test(a.nodeName)&&a.href?0:b}return a[c]}if(!d.support.style&&g&&c==="style"){h&&(a.style.cssText=""+e);return a.style.cssText}h&&a.setAttribute(c,""+e);if(!a.attributes[c]&&(a.hasAttribute&&!a.hasAttribute(c)))return b;var p=!d.support.hrefNormalized&&g&&i?a.getAttribute(c,2):a.getAttribute(c);return p===null?b:p}h&&(a[c]=e);return a[c]}});var p=/\.(.*)$/,q=/^(?:textarea|input|select)$/i,r=/\./g,s=/ /g,t=/[^\w\s.|`]/g,u=function(a){return a.replace(t,"\\$&")};d.event={add:function(c,e,f,g){if(c.nodeType!==3&&c.nodeType!==8){try{d.isWindow(c)&&(c!==a&&!c.frameElement)&&(c=a)}catch(h){}if(f===!1)f=v;else if(!f)return;var i,j;f.handler&&(i=f,f=i.handler),f.guid||(f.guid=d.guid++);var k=d._data(c);if(!k)return;var l=k.events,m=k.handle;l||(k.events=l={}),m||(k.handle=m=function(){return typeof d!=="undefined"&&!d.event.triggered?d.event.handle.apply(m.elem,arguments):b}),m.elem=c,e=e.split(" ");var n,o=0,p;while(n=e[o++]){j=i?d.extend({},i):{handler:f,data:g},n.indexOf(".")>-1?(p=n.split("."),n=p.shift(),j.namespace=p.slice(0).sort().join(".")):(p=[],j.namespace=""),j.type=n,j.guid||(j.guid=f.guid);var q=l[n],r=d.event.special[n]||{};if(!q){q=l[n]=[];if(!r.setup||r.setup.call(c,g,p,m)===!1)c.addEventListener?c.addEventListener(n,m,!1):c.attachEvent&&c.attachEvent("on"+n,m)}r.add&&(r.add.call(c,j),j.handler.guid||(j.handler.guid=f.guid)),q.push(j),d.event.global[n]=!0}c=null}},global:{},remove:function(a,c,e,f){if(a.nodeType!==3&&a.nodeType!==8){e===!1&&(e=v);var g,h,i,j,k=0,l,m,n,o,p,q,r,s=d.hasData(a)&&d._data(a),t=s&&s.events;if(!s||!t)return;c&&c.type&&(e=c.handler,c=c.type);if(!c||typeof c==="string"&&c.charAt(0)==="."){c=c||"";for(h in t)d.event.remove(a,h+c);return}c=c.split(" ");while(h=c[k++]){r=h,q=null,l=h.indexOf(".")<0,m=[],l||(m=h.split("."),h=m.shift(),n=new RegExp("(^|\\.)"+d.map(m.slice(0).sort(),u).join("\\.(?:.*\\.)?")+"(\\.|$)")),p=t[h];if(!p)continue;if(!e){for(j=0;j<p.length;j++){q=p[j];if(l||n.test(q.namespace))d.event.remove(a,r,q.handler,j),p.splice(j--,1)}continue}o=d.event.special[h]||{};for(j=f||0;j<p.length;j++){q=p[j];if(e.guid===q.guid){if(l||n.test(q.namespace))f==null&&p.splice(j--,1),o.remove&&o.remove.call(a,q);if(f!=null)break}}if(p.length===0||f!=null&&p.length===1)(!o.teardown||o.teardown.call(a,m)===!1)&&d.removeEvent(a,h,s.handle),g=null,delete t[h]}if(d.isEmptyObject(t)){var w=s.handle;w&&(w.elem=null),delete s.events,delete s.handle,d.isEmptyObject(s)&&d.removeData(a,b,!0)}}},trigger:function(a,c,e){var f=a.type||a,g=arguments[3];if(!g){a=typeof a==="object"?a[d.expando]?a:d.extend(d.Event(f),a):d.Event(f),f.indexOf("!")>=0&&(a.type=f=f.slice(0,-1),a.exclusive=!0),e||(a.stopPropagation(),d.event.global[f]&&d.each(d.cache,function(){var b=d.expando,e=this[b];e&&e.events&&e.events[f]&&d.event.trigger(a,c,e.handle.elem)}));if(!e||e.nodeType===3||e.nodeType===8)return b;a.result=b,a.target=e,c=d.makeArray(c),c.unshift(a)}a.currentTarget=e;var h=d._data(e,"handle");h&&h.apply(e,c);var i=e.parentNode||e.ownerDocument;try{e&&e.nodeName&&d.noData[e.nodeName.toLowerCase()]||e["on"+f]&&e["on"+f].apply(e,c)===!1&&(a.result=!1,a.preventDefault())}catch(j){}if(!a.isPropagationStopped()&&i)d.event.trigger(a,c,i,!0);else if(!a.isDefaultPrevented()){var k,l=a.target,m=f.replace(p,""),n=d.nodeName(l,"a")&&m==="click",o=d.event.special[m]||{};if((!o._default||o._default.call(e,a)===!1)&&!n&&!(l&&l.nodeName&&d.noData[l.nodeName.toLowerCase()])){try{l[m]&&(k=l["on"+m],k&&(l["on"+m]=null),d.event.triggered=!0,l[m]())}catch(q){}k&&(l["on"+m]=k),d.event.triggered=!1}}},handle:function(c){var e,f,g,h,i,j=[],k=d.makeArray(arguments);c=k[0]=d.event.fix(c||a.event),c.currentTarget=this,e=c.type.indexOf(".")<0&&!c.exclusive,e||(g=c.type.split("."),c.type=g.shift(),j=g.slice(0).sort(),h=new RegExp("(^|\\.)"+j.join("\\.(?:.*\\.)?")+"(\\.|$)")),c.namespace=c.namespace||j.join("."),i=d._data(this,"events"),f=(i||{})[c.type];if(i&&f){f=f.slice(0);for(var l=0,m=f.length;l<m;l++){var n=f[l];if(e||h.test(n.namespace)){c.handler=n.handler,c.data=n.data,c.handleObj=n;var o=n.handler.apply(this,k);o!==b&&(c.result=o,o===!1&&(c.preventDefault(),c.stopPropagation()));if(c.isImmediatePropagationStopped())break}}}return c.result},props:"altKey attrChange attrName bubbles button cancelable charCode clientX clientY ctrlKey currentTarget data detail eventPhase fromElement handler keyCode layerX layerY metaKey newValue offsetX offsetY pageX pageY prevValue relatedNode relatedTarget screenX screenY shiftKey srcElement target toElement view wheelDelta which".split(" "),fix:function(a){if(a[d.expando])return a;var e=a;a=d.Event(e);for(var f=this.props.length,g;f;)g=this.props[--f],a[g]=e[g];a.target||(a.target=a.srcElement||c),a.target.nodeType===3&&(a.target=a.target.parentNode),!a.relatedTarget&&a.fromElement&&(a.relatedTarget=a.fromElement===a.target?a.toElement:a.fromElement);if(a.pageX==null&&a.clientX!=null){var h=c.documentElement,i=c.body;a.pageX=a.clientX+(h&&h.scrollLeft||i&&i.scrollLeft||0)-(h&&h.clientLeft||i&&i.clientLeft||0),a.pageY=a.clientY+(h&&h.scrollTop||i&&i.scrollTop||0)-(h&&h.clientTop||i&&i.clientTop||0)}a.which==null&&(a.charCode!=null||a.keyCode!=null)&&(a.which=a.charCode!=null?a.charCode:a.keyCode),!a.metaKey&&a.ctrlKey&&(a.metaKey=a.ctrlKey),!a.which&&a.button!==b&&(a.which=a.button&1?1:a.button&2?3:a.button&4?2:0);return a},guid:1e8,proxy:d.proxy,special:{ready:{setup:d.bindReady,teardown:d.noop},live:{add:function(a){d.event.add(this,F(a.origType,a.selector),d.extend({},a,{handler:E,guid:a.handler.guid}))},remove:function(a){d.event.remove(this,F(a.origType,a.selector),a)}},beforeunload:{setup:function(a,b,c){d.isWindow(this)&&(this.onbeforeunload=c)},teardown:function(a,b){this.onbeforeunload===b&&(this.onbeforeunload=null)}}}},d.removeEvent=c.removeEventListener?function(a,b,c){a.removeEventListener&&a.removeEventListener(b,c,!1)}:function(a,b,c){a.detachEvent&&a.detachEvent("on"+b,c)},d.Event=function(a){if(!this.preventDefault)return new d.Event(a);a&&a.type?(this.originalEvent=a,this.type=a.type,this.isDefaultPrevented=a.defaultPrevented||a.returnValue===!1||a.getPreventDefault&&a.getPreventDefault()?w:v):this.type=a,this.timeStamp=d.now(),this[d.expando]=!0},d.Event.prototype={preventDefault:function(){this.isDefaultPrevented=w;var a=this.originalEvent;a&&(a.preventDefault?a.preventDefault():a.returnValue=!1)},stopPropagation:function(){this.isPropagationStopped=w;var a=this.originalEvent;a&&(a.stopPropagation&&a.stopPropagation(),a.cancelBubble=!0)},stopImmediatePropagation:function(){this.isImmediatePropagationStopped=w,this.stopPropagation()},isDefaultPrevented:v,isPropagationStopped:v,isImmediatePropagationStopped:v};var x=function(a){var b=a.relatedTarget;try{if(b!==c&&!b.parentNode)return;while(b&&b!==this)b=b.parentNode;b!==this&&(a.type=a.data,d.event.handle.apply(this,arguments))}catch(e){}},y=function(a){a.type=a.data,d.event.handle.apply(this,arguments)};d.each({mouseenter:"mouseover",mouseleave:"mouseout"},function(a,b){d.event.special[a]={setup:function(c){d.event.add(this,b,c&&c.selector?y:x,a)},teardown:function(a){d.event.remove(this,b,a&&a.selector?y:x)}}}),d.support.submitBubbles||(d.event.special.submit={setup:function(a,b){if(this.nodeName&&this.nodeName.toLowerCase()!=="form")d.event.add(this,"click.specialSubmit",function(a){var b=a.target,c=b.type;(c==="submit"||c==="image")&&d(b).closest("form").length&&C("submit",this,arguments)}),d.event.add(this,"keypress.specialSubmit",function(a){var b=a.target,c=b.type;(c==="text"||c==="password")&&d(b).closest("form").length&&a.keyCode===13&&C("submit",this,arguments)});else return!1},teardown:function(a){d.event.remove(this,".specialSubmit")}});if(!d.support.changeBubbles){var z,A=function(a){var b=a.type,c=a.value;b==="radio"||b==="checkbox"?c=a.checked:b==="select-multiple"?c=a.selectedIndex>-1?d.map(a.options,function(a){return a.selected}).join("-"):"":a.nodeName.toLowerCase()==="select"&&(c=a.selectedIndex);return c},B=function B(a){var c=a.target,e,f;if(q.test(c.nodeName)&&!c.readOnly){e=d._data(c,"_change_data"),f=A(c),(a.type!=="focusout"||c.type!=="radio")&&d._data(c,"_change_data",f);if(e===b||f===e)return;if(e!=null||f)a.type="change",a.liveFired=b,d.event.trigger(a,arguments[1],c)}};d.event.special.change={filters:{focusout:B,beforedeactivate:B,click:function(a){var b=a.target,c=b.type;(c==="radio"||c==="checkbox"||b.nodeName.toLowerCase()==="select")&&B.call(this,a)},keydown:function(a){var b=a.target,c=b.type;(a.keyCode===13&&b.nodeName.toLowerCase()!=="textarea"||a.keyCode===32&&(c==="checkbox"||c==="radio")||c==="select-multiple")&&B.call(this,a)},beforeactivate:function(a){var b=a.target;d._data(b,"_change_data",A(b))}},setup:function(a,b){if(this.type==="file")return!1;for(var c in z)d.event.add(this,c+".specialChange",z[c]);return q.test(this.nodeName)},teardown:function(a){d.event.remove(this,".specialChange");return q.test(this.nodeName)}},z=d.event.special.change.filters,z.focus=z.beforeactivate}c.addEventListener&&d.each({focus:"focusin",blur:"focusout"},function(a,b){function c(a){a=d.event.fix(a),a.type=b;return d.event.handle.call(this,a)}d.event.special[b]={setup:function(){this.addEventListener(a,c,!0)},teardown:function(){this.removeEventListener(a,c,!0)}}}),d.each(["bind","one"],function(a,c){d.fn[c]=function(a,e,f){if(typeof a==="object"){for(var g in a)this[c](g,e,a[g],f);return this}if(d.isFunction(e)||e===!1)f=e,e=b;var h=c==="one"?d.proxy(f,function(a){d(this).unbind(a,h);return f.apply(this,arguments)}):f;if(a==="unload"&&c!=="one")this.one(a,e,f);else for(var i=0,j=this.length;i<j;i++)d.event.add(this[i],a,h,e);return this}}),d.fn.extend({unbind:function(a,b){if(typeof a!=="object"||a.preventDefault)for(var e=0,f=this.length;e<f;e++)d.event.remove(this[e],a,b);else for(var c in a)this.unbind(c,a[c]);return this},delegate:function(a,b,c,d){return this.live(b,c,d,a)},undelegate:function(a,b,c){return arguments.length===0?this.unbind("live"):this.die(b,null,c,a)},trigger:function(a,b){return this.each(function(){d.event.trigger(a,b,this)})},triggerHandler:function(a,b){if(this[0]){var c=d.Event(a);c.preventDefault(),c.stopPropagation(),d.event.trigger(c,b,this[0]);return c.result}},toggle:function(a){var b=arguments,c=1;while(c<b.length)d.proxy(a,b[c++]);return this.click(d.proxy(a,function(e){var f=(d._data(this,"lastToggle"+a.guid)||0)%c;d._data(this,"lastToggle"+a.guid,f+1),e.preventDefault();return b[f].apply(this,arguments)||!1}))},hover:function(a,b){return this.mouseenter(a).mouseleave(b||a)}});var D={focus:"focusin",blur:"focusout",mouseenter:"mouseover",mouseleave:"mouseout"};d.each(["live","die"],function(a,c){d.fn[c]=function(a,e,f,g){var h,i=0,j,k,l,m=g||this.selector,n=g?this:d(this.context);if(typeof a==="object"&&!a.preventDefault){for(var o in a)n[c](o,e,a[o],m);return this}d.isFunction(e)&&(f=e,e=b),a=(a||"").split(" ");while((h=a[i++])!=null){j=p.exec(h),k="",j&&(k=j[0],h=h.replace(p,""));if(h==="hover"){a.push("mouseenter"+k,"mouseleave"+k);continue}l=h,h==="focus"||h==="blur"?(a.push(D[h]+k),h=h+k):h=(D[h]||h)+k;if(c==="live")for(var q=0,r=n.length;q<r;q++)d.event.add(n[q],"live."+F(h,m),{data:e,selector:m,handler:f,origType:h,origHandler:f,preType:l});else n.unbind("live."+F(h,m),f)}return this}}),d.each("blur focus focusin focusout load resize scroll unload click dblclick mousedown mouseup mousemove mouseover mouseout mouseenter mouseleave change select submit keydown keypress keyup error".split(" "),function(a,b){d.fn[b]=function(a,c){c==null&&(c=a,a=null);return arguments.length>0?this.bind(b,a,c):this.trigger(b)},d.attrFn&&(d.attrFn[b]=!0)}),function(){function u(a,b,c,d,e,f){for(var g=0,h=d.length;g<h;g++){var i=d[g];if(i){var j=!1;i=i[a];while(i){if(i.sizcache===c){j=d[i.sizset];break}if(i.nodeType===1){f||(i.sizcache=c,i.sizset=g);if(typeof b!=="string"){if(i===b){j=!0;break}}else if(k.filter(b,[i]).length>0){j=i;break}}i=i[a]}d[g]=j}}}function t(a,b,c,d,e,f){for(var g=0,h=d.length;g<h;g++){var i=d[g];if(i){var j=!1;i=i[a];while(i){if(i.sizcache===c){j=d[i.sizset];break}i.nodeType===1&&!f&&(i.sizcache=c,i.sizset=g);if(i.nodeName.toLowerCase()===b){j=i;break}i=i[a]}d[g]=j}}}var a=/((?:\((?:\([^()]+\)|[^()]+)+\)|\[(?:\[[^\[\]]*\]|['"][^'"]*['"]|[^\[\]'"]+)+\]|\\.|[^ >+~,(\[\\]+)+|[>+~])(\s*,\s*)?((?:.|\r|\n)*)/g,e=0,f=Object.prototype.toString,g=!1,h=!0,i=/\\/g,j=/\W/;[0,0].sort(function(){h=!1;return 0});var k=function(b,d,e,g){e=e||[],d=d||c;var h=d;if(d.nodeType!==1&&d.nodeType!==9)return[];if(!b||typeof b!=="string")return e;var i,j,n,o,q,r,s,t,u=!0,w=k.isXML(d),x=[],y=b;do{a.exec(""),i=a.exec(y);if(i){y=i[3],x.push(i[1]);if(i[2]){o=i[3];break}}}while(i);if(x.length>1&&m.exec(b))if(x.length===2&&l.relative[x[0]])j=v(x[0]+x[1],d);else{j=l.relative[x[0]]?[d]:k(x.shift(),d);while(x.length)b=x.shift(),l.relative[b]&&(b+=x.shift()),j=v(b,j)}else{!g&&x.length>1&&d.nodeType===9&&!w&&l.match.ID.test(x[0])&&!l.match.ID.test(x[x.length-1])&&(q=k.find(x.shift(),d,w),d=q.expr?k.filter(q.expr,q.set)[0]:q.set[0]);if(d){q=g?{expr:x.pop(),set:p(g)}:k.find(x.pop(),x.length===1&&(x[0]==="~"||x[0]==="+")&&d.parentNode?d.parentNode:d,w),j=q.expr?k.filter(q.expr,q.set):q.set,x.length>0?n=p(j):u=!1;while(x.length)r=x.pop(),s=r,l.relative[r]?s=x.pop():r="",s==null&&(s=d),l.relative[r](n,s,w)}else n=x=[]}n||(n=j),n||k.error(r||b);if(f.call(n)==="[object Array]")if(u)if(d&&d.nodeType===1)for(t=0;n[t]!=null;t++)n[t]&&(n[t]===!0||n[t].nodeType===1&&k.contains(d,n[t]))&&e.push(j[t]);else for(t=0;n[t]!=null;t++)n[t]&&n[t].nodeType===1&&e.push(j[t]);else e.push.apply(e,n);else p(n,e);o&&(k(o,h,e,g),k.uniqueSort(e));return e};k.uniqueSort=function(a){if(r){g=h,a.sort(r);if(g)for(var b=1;b<a.length;b++)a[b]===a[b-1]&&a.splice(b--,1)}return a},k.matches=function(a,b){return k(a,null,null,b)},k.matchesSelector=function(a,b){return k(b,null,null,[a]).length>0},k.find=function(a,b,c){var d;if(!a)return[];for(var e=0,f=l.order.length;e<f;e++){var g,h=l.order[e];if(g=l.leftMatch[h].exec(a)){var j=g[1];g.splice(1,1);if(j.substr(j.length-1)!=="\\"){g[1]=(g[1]||"").replace(i,""),d=l.find[h](g,b,c);if(d!=null){a=a.replace(l.match[h],"");break}}}}d||(d=typeof b.getElementsByTagName!=="undefined"?b.getElementsByTagName("*"):[]);return{set:d,expr:a}},k.filter=function(a,c,d,e){var f,g,h=a,i=[],j=c,m=c&&c[0]&&k.isXML(c[0]);while(a&&c.length){for(var n in l.filter)if((f=l.leftMatch[n].exec(a))!=null&&f[2]){var o,p,q=l.filter[n],r=f[1];g=!1,f.splice(1,1);if(r.substr(r.length-1)==="\\")continue;j===i&&(i=[]);if(l.preFilter[n]){f=l.preFilter[n](f,j,d,i,e,m);if(f){if(f===!0)continue}else g=o=!0}if(f)for(var s=0;(p=j[s])!=null;s++)if(p){o=q(p,f,s,j);var t=e^!!o;d&&o!=null?t?g=!0:j[s]=!1:t&&(i.push(p),g=!0)}if(o!==b){d||(j=i),a=a.replace(l.match[n],"");if(!g)return[];break}}if(a===h)if(g==null)k.error(a);else break;h=a}return j},k.error=function(a){throw"Syntax error, unrecognized expression: "+a};var l=k.selectors={order:["ID","NAME","TAG"],match:{ID:/#((?:[\w\u00c0-\uFFFF\-]|\\.)+)/,CLASS:/\.((?:[\w\u00c0-\uFFFF\-]|\\.)+)/,NAME:/\[name=['"]*((?:[\w\u00c0-\uFFFF\-]|\\.)+)['"]*\]/,ATTR:/\[\s*((?:[\w\u00c0-\uFFFF\-]|\\.)+)\s*(?:(\S?=)\s*(?:(['"])(.*?)\3|(#?(?:[\w\u00c0-\uFFFF\-]|\\.)*)|)|)\s*\]/,TAG:/^((?:[\w\u00c0-\uFFFF\*\-]|\\.)+)/,CHILD:/:(only|nth|last|first)-child(?:\(\s*(even|odd|(?:[+\-]?\d+|(?:[+\-]?\d*)?n\s*(?:[+\-]\s*\d+)?))\s*\))?/,POS:/:(nth|eq|gt|lt|first|last|even|odd)(?:\((\d*)\))?(?=[^\-]|$)/,PSEUDO:/:((?:[\w\u00c0-\uFFFF\-]|\\.)+)(?:\((['"]?)((?:\([^\)]+\)|[^\(\)]*)+)\2\))?/},leftMatch:{},attrMap:{"class":"className","for":"htmlFor"},attrHandle:{href:function(a){return a.getAttribute("href")},type:function(a){return a.getAttribute("type")}},relative:{"+":function(a,b){var c=typeof b==="string",d=c&&!j.test(b),e=c&&!d;d&&(b=b.toLowerCase());for(var f=0,g=a.length,h;f<g;f++)if(h=a[f]){while((h=h.previousSibling)&&h.nodeType!==1){}a[f]=e||h&&h.nodeName.toLowerCase()===b?h||!1:h===b}e&&k.filter(b,a,!0)},">":function(a,b){var c,d=typeof b==="string",e=0,f=a.length;if(d&&!j.test(b)){b=b.toLowerCase();for(;e<f;e++){c=a[e];if(c){var g=c.parentNode;a[e]=g.nodeName.toLowerCase()===b?g:!1}}}else{for(;e<f;e++)c=a[e],c&&(a[e]=d?c.parentNode:c.parentNode===b);d&&k.filter(b,a,!0)}},"":function(a,b,c){var d,f=e++,g=u;typeof b==="string"&&!j.test(b)&&(b=b.toLowerCase(),d=b,g=t),g("parentNode",b,f,a,d,c)},"~":function(a,b,c){var d,f=e++,g=u;typeof b==="string"&&!j.test(b)&&(b=b.toLowerCase(),d=b,g=t),g("previousSibling",b,f,a,d,c)}},find:{ID:function(a,b,c){if(typeof b.getElementById!=="undefined"&&!c){var d=b.getElementById(a[1]);return d&&d.parentNode?[d]:[]}},NAME:function(a,b){if(typeof b.getElementsByName!=="undefined"){var c=[],d=b.getElementsByName(a[1]);for(var e=0,f=d.length;e<f;e++)d[e].getAttribute("name")===a[1]&&c.push(d[e]);return c.length===0?null:c}},TAG:function(a,b){if(typeof b.getElementsByTagName!=="undefined")return b.getElementsByTagName(a[1])}},preFilter:{CLASS:function(a,b,c,d,e,f){a=" "+a[1].replace(i,"")+" ";if(f)return a;for(var g=0,h;(h=b[g])!=null;g++)h&&(e^(h.className&&(" "+h.className+" ").replace(/[\t\n\r]/g," ").indexOf(a)>=0)?c||d.push(h):c&&(b[g]=!1));return!1},ID:function(a){return a[1].replace(i,"")},TAG:function(a,b){return a[1].replace(i,"").toLowerCase()},CHILD:function(a){if(a[1]==="nth"){a[2]||k.error(a[0]),a[2]=a[2].replace(/^\+|\s*/g,"");var b=/(-?)(\d*)(?:n([+\-]?\d*))?/.exec(a[2]==="even"&&"2n"||a[2]==="odd"&&"2n+1"||!/\D/.test(a[2])&&"0n+"+a[2]||a[2]);a[2]=b[1]+(b[2]||1)-0,a[3]=b[3]-0}else a[2]&&k.error(a[0]);a[0]=e++;return a},ATTR:function(a,b,c,d,e,f){var g=a[1]=a[1].replace(i,"");!f&&l.attrMap[g]&&(a[1]=l.attrMap[g]),a[4]=(a[4]||a[5]||"").replace(i,""),a[2]==="~="&&(a[4]=" "+a[4]+" ");return a},PSEUDO:function(b,c,d,e,f){if(b[1]==="not")if((a.exec(b[3])||"").length>1||/^\w/.test(b[3]))b[3]=k(b[3],null,null,c);else{var g=k.filter(b[3],c,d,!0^f);d||e.push.apply(e,g);return!1}else if(l.match.POS.test(b[0])||l.match.CHILD.test(b[0]))return!0;return b},POS:function(a){a.unshift(!0);return a}},filters:{enabled:function(a){return a.disabled===!1&&a.type!=="hidden"},disabled:function(a){return a.disabled===!0},checked:function(a){return a.checked===!0},selected:function(a){a.parentNode&&a.parentNode.selectedIndex;return a.selected===!0},parent:function(a){return!!a.firstChild},empty:function(a){return!a.firstChild},has:function(a,b,c){return!!k(c[3],a).length},header:function(a){return/h\d/i.test(a.nodeName)},text:function(a){return"text"===a.getAttribute("type")},radio:function(a){return"radio"===a.type},checkbox:function(a){return"checkbox"===a.type},file:function(a){return"file"===a.type},password:function(a){return"password"===a.type},submit:function(a){return"submit"===a.type},image:function(a){return"image"===a.type},reset:function(a){return"reset"===a.type},button:function(a){return"button"===a.type||a.nodeName.toLowerCase()==="button"},input:function(a){return/input|select|textarea|button/i.test(a.nodeName)}},setFilters:{first:function(a,b){return b===0},last:function(a,b,c,d){return b===d.length-1},even:function(a,b){return b%2===0},odd:function(a,b){return b%2===1},lt:function(a,b,c){return b<c[3]-0},gt:function(a,b,c){return b>c[3]-0},nth:function(a,b,c){return c[3]-0===b},eq:function(a,b,c){return c[3]-0===b}},filter:{PSEUDO:function(a,b,c,d){var e=b[1],f=l.filters[e];if(f)return f(a,c,b,d);if(e==="contains")return(a.textContent||a.innerText||k.getText([a])||"").indexOf(b[3])>=0;if(e==="not"){var g=b[3];for(var h=0,i=g.length;h<i;h++)if(g[h]===a)return!1;return!0}k.error(e)},CHILD:function(a,b){var c=b[1],d=a;switch(c){case"only":case"first":while(d=d.previousSibling)if(d.nodeType===1)return!1;if(c==="first")return!0;d=a;case"last":while(d=d.nextSibling)if(d.nodeType===1)return!1;return!0;case"nth":var e=b[2],f=b[3];if(e===1&&f===0)return!0;var g=b[0],h=a.parentNode;if(h&&(h.sizcache!==g||!a.nodeIndex)){var i=0;for(d=h.firstChild;d;d=d.nextSibling)d.nodeType===1&&(d.nodeIndex=++i);h.sizcache=g}var j=a.nodeIndex-f;return e===0?j===0:j%e===0&&j/e>=0}},ID:function(a,b){return a.nodeType===1&&a.getAttribute("id")===b},TAG:function(a,b){return b==="*"&&a.nodeType===1||a.nodeName.toLowerCase()===b},CLASS:function(a,b){return(" "+(a.className||a.getAttribute("class"))+" ").indexOf(b)>-1},ATTR:function(a,b){var c=b[1],d=l.attrHandle[c]?l.attrHandle[c](a):a[c]!=null?a[c]:a.getAttribute(c),e=d+"",f=b[2],g=b[4];return d==null?f==="!=":f==="="?e===g:f==="*="?e.indexOf(g)>=0:f==="~="?(" "+e+" ").indexOf(g)>=0:g?f==="!="?e!==g:f==="^="?e.indexOf(g)===0:f==="$="?e.substr(e.length-g.length)===g:f==="|="?e===g||e.substr(0,g.length+1)===g+"-":!1:e&&d!==!1},POS:function(a,b,c,d){var e=b[2],f=l.setFilters[e];if(f)return f(a,c,b,d)}}},m=l.match.POS,n=function(a,b){return"\\"+(b-0+1)};for(var o in l.match)l.match[o]=new RegExp(l.match[o].source+/(?![^\[]*\])(?![^\(]*\))/.source),l.leftMatch[o]=new RegExp(/(^(?:.|\r|\n)*?)/.source+l.match[o].source.replace(/\\(\d+)/g,n));var p=function(a,b){a=Array.prototype.slice.call(a,0);if(b){b.push.apply(b,a);return b}return a};try{Array.prototype.slice.call(c.documentElement.childNodes,0)[0].nodeType}catch(q){p=function(a,b){var c=0,d=b||[];if(f.call(a)==="[object Array]")Array.prototype.push.apply(d,a);else if(typeof a.length==="number")for(var e=a.length;c<e;c++)d.push(a[c]);else for(;a[c];c++)d.push(a[c]);return d}}var r,s;c.documentElement.compareDocumentPosition?r=function(a,b){if(a===b){g=!0;return 0}if(!a.compareDocumentPosition||!b.compareDocumentPosition)return a.compareDocumentPosition?-1:1;return a.compareDocumentPosition(b)&4?-1:1}:(r=function(a,b){var c,d,e=[],f=[],h=a.parentNode,i=b.parentNode,j=h;if(a===b){g=!0;return 0}if(h===i)return s(a,b);if(!h)return-1;if(!i)return 1;while(j)e.unshift(j),j=j.parentNode;j=i;while(j)f.unshift(j),j=j.parentNode;c=e.length,d=f.length;for(var k=0;k<c&&k<d;k++)if(e[k]!==f[k])return s(e[k],f[k]);return k===c?s(a,f[k],-1):s(e[k],b,1)},s=function(a,b,c){if(a===b)return c;var d=a.nextSibling;while(d){if(d===b)return-1;d=d.nextSibling}return 1}),k.getText=function(a){var b="",c;for(var d=0;a[d];d++)c=a[d],c.nodeType===3||c.nodeType===4?b+=c.nodeValue:c.nodeType!==8&&(b+=k.getText(c.childNodes));return b},function(){var a=c.createElement("div"),d="script"+(new Date).getTime(),e=c.documentElement;a.innerHTML="<a name='"+d+"'/>",e.insertBefore(a,e.firstChild),c.getElementById(d)&&(l.find.ID=function(a,c,d){if(typeof c.getElementById!=="undefined"&&!d){var e=c.getElementById(a[1]);return e?e.id===a[1]||typeof e.getAttributeNode!=="undefined"&&e.getAttributeNode("id").nodeValue===a[1]?[e]:b:[]}},l.filter.ID=function(a,b){var c=typeof a.getAttributeNode!=="undefined"&&a.getAttributeNode("id");return a.nodeType===1&&c&&c.nodeValue===b}),e.removeChild(a),e=a=null}(),function(){var a=c.createElement("div");a.appendChild(c.createComment("")),a.getElementsByTagName("*").length>0&&(l.find.TAG=function(a,b){var c=b.getElementsByTagName(a[1]);if(a[1]==="*"){var d=[];for(var e=0;c[e];e++)c[e].nodeType===1&&d.push(c[e]);c=d}return c}),a.innerHTML="<a href='#'></a>",a.firstChild&&typeof a.firstChild.getAttribute!=="undefined"&&a.firstChild.getAttribute("href")!=="#"&&(l.attrHandle.href=function(a){return a.getAttribute("href",2)}),a=null}(),c.querySelectorAll&&function(){var a=k,b=c.createElement("div"),d="__sizzle__";b.innerHTML="<p class='TEST'></p>";if(!b.querySelectorAll||b.querySelectorAll(".TEST").length!==0){k=function(b,e,f,g){e=e||c;if(!g&&!k.isXML(e)){var h=/^(\w+$)|^\.([\w\-]+$)|^#([\w\-]+$)/.exec(b);if(h&&(e.nodeType===1||e.nodeType===9)){if(h[1])return p(e.getElementsByTagName(b),f);if(h[2]&&l.find.CLASS&&e.getElementsByClassName)return p(e.getElementsByClassName(h[2]),f)}if(e.nodeType===9){if(b==="body"&&e.body)return p([e.body],f);if(h&&h[3]){var i=e.getElementById(h[3]);if(!i||!i.parentNode)return p([],f);if(i.id===h[3])return p([i],f)}try{return p(e.querySelectorAll(b),f)}catch(j){}}else if(e.nodeType===1&&e.nodeName.toLowerCase()!=="object"){var m=e,n=e.getAttribute("id"),o=n||d,q=e.parentNode,r=/^\s*[+~]/.test(b);n?o=o.replace(/'/g,"\\$&"):e.setAttribute("id",o),r&&q&&(e=e.parentNode);try{if(!r||q)return p(e.querySelectorAll("[id='"+o+"'] "+b),f)}catch(s){}finally{n||m.removeAttribute("id")}}}return a(b,e,f,g)};for(var e in a)k[e]=a[e];b=null}}(),function(){var a=c.documentElement,b=a.matchesSelector||a.mozMatchesSelector||a.webkitMatchesSelector||a.msMatchesSelector,d=!1;try{b.call(c.documentElement,"[test!='']:sizzle")}catch(e){d=!0}b&&(k.matchesSelector=function(a,c){c=c.replace(/\=\s*([^'"\]]*)\s*\]/g,"='$1']");if(!k.isXML(a))try{if(d||!l.match.PSEUDO.test(c)&&!/!=/.test(c))return b.call(a,c)}catch(e){}return k(c,null,null,[a]).length>0})}(),function(){var a=c.createElement("div");a.innerHTML="<div class='test e'></div><div class='test'></div>";if(a.getElementsByClassName&&a.getElementsByClassName("e").length!==0){a.lastChild.className="e";if(a.getElementsByClassName("e").length===1)return;l.order.splice(1,0,"CLASS"),l.find.CLASS=function(a,b,c){if(typeof b.getElementsByClassName!=="undefined"&&!c)return b.getElementsByClassName(a[1])},a=null}}(),c.documentElement.contains?k.contains=function(a,b){return a!==b&&(a.contains?a.contains(b):!0)}:c.documentElement.compareDocumentPosition?k.contains=function(a,b){return!!(a.compareDocumentPosition(b)&16)}:k.contains=function(){return!1},k.isXML=function(a){var b=(a?a.ownerDocument||a:0).documentElement;return b?b.nodeName!=="HTML":!1};var v=function(a,b){var c,d=[],e="",f=b.nodeType?[b]:b;while(c=l.match.PSEUDO.exec(a))e+=c[0],a=a.replace(l.match.PSEUDO,"");a=l.relative[a]?a+"*":a;for(var g=0,h=f.length;g<h;g++)k(a,f[g],d);return k.filter(e,d)};d.find=k,d.expr=k.selectors,d.expr[":"]=d.expr.filters,d.unique=k.uniqueSort,d.text=k.getText,d.isXMLDoc=k.isXML,d.contains=k.contains}();var G=/Until$/,H=/^(?:parents|prevUntil|prevAll)/,I=/,/,J=/^.[^:#\[\.,]*$/,K=Array.prototype.slice,L=d.expr.match.POS,M={children:!0,contents:!0,next:!0,prev:!0};d.fn.extend({find:function(a){var b=this.pushStack("","find",a),c=0;for(var e=0,f=this.length;e<f;e++){c=b.length,d.find(a,this[e],b);if(e>0)for(var g=c;g<b.length;g++)for(var h=0;h<c;h++)if(b[h]===b[g]){b.splice(g--,1);break}}return b},has:function(a){var b=d(a);return this.filter(function(){for(var a=0,c=b.length;a<c;a++)if(d.contains(this,b[a]))return!0})},not:function(a){return this.pushStack(O(this,a,!1),"not",a)},filter:function(a){return this.pushStack(O(this,a,!0),"filter",a)},is:function(a){return!!a&&d.filter(a,this).length>0},closest:function(a,b){var c=[],e,f,g=this[0];if(d.isArray(a)){var h,i,j={},k=1;if(g&&a.length){for(e=0,f=a.length;e<f;e++)i=a[e],j[i]||(j[i]=d.expr.match.POS.test(i)?d(i,b||this.context):i);while(g&&g.ownerDocument&&g!==b){for(i in j)h=j[i],(h.jquery?h.index(g)>-1:d(g).is(h))&&c.push({selector:i,elem:g,level:k});g=g.parentNode,k++}}return c}var l=L.test(a)?d(a,b||this.context):null;for(e=0,f=this.length;e<f;e++){g=this[e];while(g){if(l?l.index(g)>-1:d.find.matchesSelector(g,a)){c.push(g);break}g=g.parentNode;if(!g||!g.ownerDocument||g===b)break}}c=c.length>1?d.unique(c):c;return this.pushStack(c,"closest",a)},index:function(a){if(!a||typeof a==="string")return d.inArray(this[0],a?d(a):this.parent().children());return d.inArray(a.jquery?a[0]:a,this)},add:function(a,b){var c=typeof a==="string"?d(a,b):d.makeArray(a),e=d.merge(this.get(),c);return this.pushStack(N(c[0])||N(e[0])?e:d.unique(e))},andSelf:function(){return this.add(this.prevObject)}}),d.each({parent:function(a){var b=a.parentNode;return b&&b.nodeType!==11?b:null},parents:function(a){return d.dir(a,"parentNode")},parentsUntil:function(a,b,c){return d.dir(a,"parentNode",c)},next:function(a){return d.nth(a,2,"nextSibling")},prev:function(a){return d.nth(a,2,"previousSibling")},nextAll:function(a){return d.dir(a,"nextSibling")},prevAll:function(a){return d.dir(a,"previousSibling")},nextUntil:function(a,b,c){return d.dir(a,"nextSibling",c)},prevUntil:function(a,b,c){return d.dir(a,"previousSibling",c)},siblings:function(a){return d.sibling(a.parentNode.firstChild,a)},children:function(a){return d.sibling(a.firstChild)},contents:function(a){return d.nodeName(a,"iframe")?a.contentDocument||a.contentWindow.document:d.makeArray(a.childNodes)}},function(a,b){d.fn[a]=function(c,e){var f=d.map(this,b,c),g=K.call(arguments);G.test(a)||(e=c),e&&typeof e==="string"&&(f=d.filter(e,f)),f=this.length>1&&!M[a]?d.unique(f):f,(this.length>1||I.test(e))&&H.test(a)&&(f=f.reverse());return this.pushStack(f,a,g.join(","))}}),d.extend({filter:function(a,b,c){c&&(a=":not("+a+")");return b.length===1?d.find.matchesSelector(b[0],a)?[b[0]]:[]:d.find.matches(a,b)},dir:function(a,c,e){var f=[],g=a[c];while(g&&g.nodeType!==9&&(e===b||g.nodeType!==1||!d(g).is(e)))g.nodeType===1&&f.push(g),g=g[c];return f},nth:function(a,b,c,d){b=b||1;var e=0;for(;a;a=a[c])if(a.nodeType===1&&++e===b)break;return a},sibling:function(a,b){var c=[];for(;a;a=a.nextSibling)a.nodeType===1&&a!==b&&c.push(a);return c}});var P=/ jQuery\d+="(?:\d+|null)"/g,Q=/^\s+/,R=/<(?!area|br|col|embed|hr|img|input|link|meta|param)(([\w:]+)[^>]*)\/>/ig,S=/<([\w:]+)/,T=/<tbody/i,U=/<|&#?\w+;/,V=/<(?:script|object|embed|option|style)/i,W=/checked\s*(?:[^=]|=\s*.checked.)/i,X={option:[1,"<select multiple='multiple'>","</select>"],legend:[1,"<fieldset>","</fieldset>"],thead:[1,"<table>","</table>"],tr:[2,"<table><tbody>","</tbody></table>"],td:[3,"<table><tbody><tr>","</tr></tbody></table>"],col:[2,"<table><tbody></tbody><colgroup>","</colgroup></table>"],area:[1,"<map>","</map>"],_default:[0,"",""]};X.optgroup=X.option,X.tbody=X.tfoot=X.colgroup=X.caption=X.thead,X.th=X.td,d.support.htmlSerialize||(X._default=[1,"div<div>","</div>"]),d.fn.extend({text:function(a){if(d.isFunction(a))return this.each(function(b){var c=d(this);c.text(a.call(this,b,c.text()))});if(typeof a!=="object"&&a!==b)return this.empty().append((this[0]&&this[0].ownerDocument||c).createTextNode(a));return d.text(this)},wrapAll:function(a){if(d.isFunction(a))return this.each(function(b){d(this).wrapAll(a.call(this,b))});if(this[0]){var b=d(a,this[0].ownerDocument).eq(0).clone(!0);this[0].parentNode&&b.insertBefore(this[0]),b.map(function(){var a=this;while(a.firstChild&&a.firstChild.nodeType===1)a=a.firstChild;return a}).append(this)}return this},wrapInner:function(a){if(d.isFunction(a))return this.each(function(b){d(this).wrapInner(a.call(this,b))});return this.each(function(){var b=d(this),c=b.contents();c.length?c.wrapAll(a):b.append(a)})},wrap:function(a){return this.each(function(){d(this).wrapAll(a)})},unwrap:function(){return this.parent().each(function(){d.nodeName(this,"body")||d(this).replaceWith(this.childNodes)}).end()},append:function(){return this.domManip(arguments,!0,function(a){this.nodeType===1&&this.appendChild(a)})},prepend:function(){return this.domManip(arguments,!0,function(a){this.nodeType===1&&this.insertBefore(a,this.firstChild)})},before:function(){if(this[0]&&this[0].parentNode)return this.domManip(arguments,!1,function(a){this.parentNode.insertBefore(a,this)});if(arguments.length){var a=d(arguments[0]);a.push.apply(a,this.toArray());return this.pushStack(a,"before",arguments)}},after:function(){if(this[0]&&this[0].parentNode)return this.domManip(arguments,!1,function(a){this.parentNode.insertBefore(a,this.nextSibling)});if(arguments.length){var a=this.pushStack(this,"after",arguments);a.push.apply(a,d(arguments[0]).toArray());return a}},remove:function(a,b){for(var c=0,e;(e=this[c])!=null;c++)if(!a||d.filter(a,[e]).length)!b&&e.nodeType===1&&(d.cleanData(e.getElementsByTagName("*")),d.cleanData([e])),e.parentNode&&e.parentNode.removeChild(e);return this},empty:function(){for(var a=0,b;(b=this[a])!=null;a++){b.nodeType===1&&d.cleanData(b.getElementsByTagName("*"));while(b.firstChild)b.removeChild(b.firstChild)}return this},clone:function(a,b){a=a==null?!1:a,b=b==null?a:b;return this.map(function(){return d.clone(this,a,b)})},html:function(a){if(a===b)return this[0]&&this[0].nodeType===1?this[0].innerHTML.replace(P,""):null;if(typeof a!=="string"||V.test(a)||!d.support.leadingWhitespace&&Q.test(a)||X[(S.exec(a)||["",""])[1].toLowerCase()])d.isFunction(a)?this.each(function(b){var c=d(this);c.html(a.call(this,b,c.html()))}):this.empty().append(a);else{a=a.replace(R,"<$1></$2>");try{for(var c=0,e=this.length;c<e;c++)this[c].nodeType===1&&(d.cleanData(this[c].getElementsByTagName("*")),this[c].innerHTML=a)}catch(f){this.empty().append(a)}}return this},replaceWith:function(a){if(this[0]&&this[0].parentNode){if(d.isFunction(a))return this.each(function(b){var c=d(this),e=c.html();c.replaceWith(a.call(this,b,e))});typeof a!=="string"&&(a=d(a).detach());return this.each(function(){var b=this.nextSibling,c=this.parentNode;d(this).remove(),b?d(b).before(a):d(c).append(a)})}return this.pushStack(d(d.isFunction(a)?a():a),"replaceWith",a)},detach:function(a){return this.remove(a,!0)},domManip:function(a,c,e){var f,g,h,i,j=a[0],k=[];if(!d.support.checkClone&&arguments.length===3&&typeof j==="string"&&W.test(j))return this.each(function(){d(this).domManip(a,c,e,!0)});if(d.isFunction(j))return this.each(function(f){var g=d(this);a[0]=j.call(this,f,c?g.html():b),g.domManip(a,c,e)});if(this[0]){i=j&&j.parentNode,d.support.parentNode&&i&&i.nodeType===11&&i.childNodes.length===this.length?f={fragment:i}:f=d.buildFragment(a,this,k),h=f.fragment,h.childNodes.length===1?g=h=h.firstChild:g=h.firstChild;if(g){c=c&&d.nodeName(g,"tr");for(var l=0,m=this.length,n=m-1;l<m;l++)e.call(c?Y(this[l],g):this[l],f.cacheable||m>1&&l<n?d.clone(h,!0,!0):h)}k.length&&d.each(k,ba)}return this}}),d.buildFragment=function(a,b,e){var f,g,h,i=b&&b[0]?b[0].ownerDocument||b[0]:c;a.length===1&&typeof a[0]==="string"&&a[0].length<512&&i===c&&a[0].charAt(0)==="<"&&!V.test(a[0])&&(d.support.checkClone||!W.test(a[0]))&&(g=!0,h=d.fragments[a[0]],h&&(h!==1&&(f=h))),f||(f=i.createDocumentFragment(),d.clean(a,i,f,e)),g&&(d.fragments[a[0]]=h?f:1);return{fragment:f,cacheable:g}},d.fragments={},d.each({appendTo:"append",prependTo:"prepend",insertBefore:"before",insertAfter:"after",replaceAll:"replaceWith"},function(a,b){d.fn[a]=function(c){var e=[],f=d(c),g=this.length===1&&this[0].parentNode;if(g&&g.nodeType===11&&g.childNodes.length===1&&f.length===1){f[b](this[0]);return this}for(var h=0,i=f.length;h<i;h++){var j=(h>0?this.clone(!0):this).get();d(f[h])[b](j),e=e.concat(j)}return this.pushStack(e,a,f.selector)}}),d.extend({clone:function(a,b,c){var e=a.cloneNode(!0),f,g,h;if((!d.support.noCloneEvent||!d.support.noCloneChecked)&&(a.nodeType===1||a.nodeType===11)&&!d.isXMLDoc(a)){$(a,e),f=_(a),g=_(e);for(h=0;f[h];++h)$(f[h],g[h])}if(b){Z(a,e);if(c){f=_(a),g=_(e);for(h=0;f[h];++h)Z(f[h],g[h])}}return e},clean:function(a,b,e,f){b=b||c,typeof b.createElement==="undefined"&&(b=b.ownerDocument||b[0]&&b[0].ownerDocument||c);var g=[];for(var h=0,i;(i=a[h])!=null;h++){typeof i==="number"&&(i+="");if(!i)continue;if(typeof i!=="string"||U.test(i)){if(typeof i==="string"){i=i.replace(R,"<$1></$2>");var j=(S.exec(i)||["",""])[1].toLowerCase(),k=X[j]||X._default,l=k[0],m=b.createElement("div");m.innerHTML=k[1]+i+k[2];while(l--)m=m.lastChild;if(!d.support.tbody){var n=T.test(i),o=j==="table"&&!n?m.firstChild&&m.firstChild.childNodes:k[1]==="<table>"&&!n?m.childNodes:[];for(var p=o.length-1;p>=0;--p)d.nodeName(o[p],"tbody")&&!o[p].childNodes.length&&o[p].parentNode.removeChild(o[p])}!d.support.leadingWhitespace&&Q.test(i)&&m.insertBefore(b.createTextNode(Q.exec(i)[0]),m.firstChild),i=m.childNodes}}else i=b.createTextNode(i);i.nodeType?g.push(i):g=d.merge(g,i)}if(e)for(h=0;g[h];h++)!f||!d.nodeName(g[h],"script")||g[h].type&&g[h].type.toLowerCase()!=="text/javascript"?(g[h].nodeType===1&&g.splice.apply(g,[h+1,0].concat(d.makeArray(g[h].getElementsByTagName("script")))),e.appendChild(g[h])):f.push(g[h].parentNode?g[h].parentNode.removeChild(g[h]):g[h]);return g},cleanData:function(a){var b,c,e=d.cache,f=d.expando,g=d.event.special,h=d.support.deleteExpando;for(var i=0,j;(j=a[i])!=null;i++){if(j.nodeName&&d.noData[j.nodeName.toLowerCase()])continue;c=j[d.expando];if(c){b=e[c]&&e[c][f];if(b&&b.events){for(var k in b.events)g[k]?d.event.remove(j,k):d.removeEvent(j,k,b.handle);b.handle&&(b.handle.elem=null)}h?delete j[d.expando]:j.removeAttribute&&j.removeAttribute(d.expando),delete e[c]}}}});var bb=/alpha\([^)]*\)/i,bc=/opacity=([^)]*)/,bd=/-([a-z])/ig,be=/([A-Z])/g,bf=/^-?\d+(?:px)?$/i,bg=/^-?\d/,bh={position:"absolute",visibility:"hidden",display:"block"},bi=["Left","Right"],bj=["Top","Bottom"],bk,bl,bm,bn=function(a,b){return b.toUpperCase()};d.fn.css=function(a,c){if(arguments.length===2&&c===b)return this;return d.access(this,a,c,!0,function(a,c,e){return e!==b?d.style(a,c,e):d.css(a,c)})},d.extend({cssHooks:{opacity:{get:function(a,b){if(b){var c=bk(a,"opacity","opacity");return c===""?"1":c}return a.style.opacity}}},cssNumber:{zIndex:!0,fontWeight:!0,opacity:!0,zoom:!0,lineHeight:!0},cssProps:{"float":d.support.cssFloat?"cssFloat":"styleFloat"},style:function(a,c,e,f){if(a&&a.nodeType!==3&&a.nodeType!==8&&a.style){var g,h=d.camelCase(c),i=a.style,j=d.cssHooks[h];c=d.cssProps[h]||h;if(e===b){if(j&&"get"in j&&(g=j.get(a,!1,f))!==b)return g;return i[c]}if(typeof e==="number"&&isNaN(e)||e==null)return;typeof e==="number"&&!d.cssNumber[h]&&(e+="px");if(!j||!("set"in j)||(e=j.set(a,e))!==b)try{i[c]=e}catch(k){}}},css:function(a,c,e){var f,g=d.camelCase(c),h=d.cssHooks[g];c=d.cssProps[g]||g;if(h&&"get"in h&&(f=h.get(a,!0,e))!==b)return f;if(bk)return bk(a,c,g)},swap:function(a,b,c){var d={};for(var e in b)d[e]=a.style[e],a.style[e]=b[e];c.call(a);for(e in b)a.style[e]=d[e]},camelCase:function(a){return a.replace(bd,bn)}}),d.curCSS=d.css,d.each(["height","width"],function(a,b){d.cssHooks[b]={get:function(a,c,e){var f;if(c){a.offsetWidth!==0?f=bo(a,b,e):d.swap(a,bh,function(){f=bo(a,b,e)});if(f<=0){f=bk(a,b,b),f==="0px"&&bm&&(f=bm(a,b,b));if(f!=null)return f===""||f==="auto"?"0px":f}if(f<0||f==null){f=a.style[b];return f===""||f==="auto"?"0px":f}return typeof f==="string"?f:f+"px"}},set:function(a,b){if(!bf.test(b))return b;b=parseFloat(b);if(b>=0)return b+"px"}}}),d.support.opacity||(d.cssHooks.opacity={get:function(a,b){return bc.test((b&&a.currentStyle?a.currentStyle.filter:a.style.filter)||"")?parseFloat(RegExp.$1)/100+"":b?"1":""},set:function(a,b){var c=a.style;c.zoom=1;var e=d.isNaN(b)?"":"alpha(opacity="+b*100+")",f=c.filter||"";c.filter=bb.test(f)?f.replace(bb,e):c.filter+" "+e}}),c.defaultView&&c.defaultView.getComputedStyle&&(bl=function(a,c,e){var f,g,h;e=e.replace(be,"-$1").toLowerCase();if(!(g=a.ownerDocument.defaultView))return b;if(h=g.getComputedStyle(a,null))f=h.getPropertyValue(e),f===""&&!d.contains(a.ownerDocument.documentElement,a)&&(f=d.style(a,e));return f}),c.documentElement.currentStyle&&(bm=function(a,b){var c,d=a.currentStyle&&a.currentStyle[b],e=a.runtimeStyle&&a.runtimeStyle[b],f=a.style;!bf.test(d)&&bg.test(d)&&(c=f.left,e&&(a.runtimeStyle.left=a.currentStyle.left),f.left=b==="fontSize"?"1em":d||0,d=f.pixelLeft+"px",f.left=c,e&&(a.runtimeStyle.left=e));return d===""?"auto":d}),bk=bl||bm,d.expr&&d.expr.filters&&(d.expr.filters.hidden=function(a){var b=a.offsetWidth,c=a.offsetHeight;return b===0&&c===0||!d.support.reliableHiddenOffsets&&(a.style.display||d.css(a,"display"))==="none"},d.expr.filters.visible=function(a){return!d.expr.filters.hidden(a)});var bp=/%20/g,bq=/\[\]$/,br=/\r?\n/g,bs=/#.*$/,bt=/^(.*?):[ \t]*([^\r\n]*)\r?$/mg,bu=/^(?:color|date|datetime|email|hidden|month|number|password|range|search|tel|text|time|url|week)$/i,bv=/(?:^file|^widget|\-extension):$/,bw=/^(?:GET|HEAD)$/,bx=/^\/\//,by=/\?/,bz=/<script\b[^<]*(?:(?!<\/script>)<[^<]*)*<\/script>/gi,bA=/^(?:select|textarea)/i,bB=/\s+/,bC=/([?&])_=[^&]*/,bD=/(^|\-)([a-z])/g,bE=function(a,b,c){return b+c.toUpperCase()},bF=/^([\w\+\.\-]+:)\/\/([^\/?#:]*)(?::(\d+))?/,bG=d.fn.load,bH={},bI={},bJ,bK;try{bJ=c.location.href}catch(bL){bJ=c.createElement("a"),bJ.href="",bJ=bJ.href}bK=bF.exec(bJ.toLowerCase()),d.fn.extend({load:function(a,c,e){if(typeof a!=="string"&&bG)return bG.apply(this,arguments);if(!this.length)return this;var f=a.indexOf(" ");if(f>=0){var g=a.slice(f,a.length);a=a.slice(0,f)}var h="GET";c&&(d.isFunction(c)?(e=c,c=b):typeof c==="object"&&(c=d.param(c,d.ajaxSettings.traditional),h="POST"));var i=this;d.ajax({url:a,type:h,dataType:"html",data:c,complete:function(a,b,c){c=a.responseText,a.isResolved()&&(a.done(function(a){c=a}),i.html(g?d("<div>").append(c.replace(bz,"")).find(g):c)),e&&i.each(e,[c,b,a])}});return this},serialize:function(){return d.param(this.serializeArray())},serializeArray:function(){return this.map(function(){return this.elements?d.makeArray(this.elements):this}).filter(function(){return this.name&&!this.disabled&&(this.checked||bA.test(this.nodeName)||bu.test(this.type))}).map(function(a,b){var c=d(this).val();return c==null?null:d.isArray(c)?d.map(c,function(a,c){return{name:b.name,value:a.replace(br,"\r\n")}}):{name:b.name,value:c.replace(br,"\r\n")}}).get()}}),d.each("ajaxStart ajaxStop ajaxComplete ajaxError ajaxSuccess ajaxSend".split(" "),function(a,b){d.fn[b]=function(a){return this.bind(b,a)}}),d.each(["get","post"],function(a,c){d[c]=function(a,e,f,g){d.isFunction(e)&&(g=g||f,f=e,e=b);return d.ajax({type:c,url:a,data:e,success:f,dataType:g})}}),d.extend({getScript:function(a,c){return d.get(a,b,c,"script")},getJSON:function(a,b,c){return d.get(a,b,c,"json")},ajaxSetup:function(a,b){b?d.extend(!0,a,d.ajaxSettings,b):(b=a,a=d.extend(!0,d.ajaxSettings,b));for(var c in {context:1,url:1})c in b?a[c]=b[c]:c in d.ajaxSettings&&(a[c]=d.ajaxSettings[c]);return a},ajaxSettings:{url:bJ,isLocal:bv.test(bK[1]),global:!0,type:"GET",contentType:"application/x-www-form-urlencoded",processData:!0,async:!0,accepts:{xml:"application/xml, text/xml",html:"text/html",text:"text/plain",json:"application/json, text/javascript","*":"*/*"},contents:{xml:/xml/,html:/html/,json:/json/},responseFields:{xml:"responseXML",text:"responseText"},converters:{"* text":a.String,"text html":!0,"text json":d.parseJSON,"text xml":d.parseXML}},ajaxPrefilter:bM(bH),ajaxTransport:bM(bI),ajax:function(a,c){function v(a,c,l,n){if(r!==2){r=2,p&&clearTimeout(p),o=b,m=n||"",u.readyState=a?4:0;var q,t,v,w=l?bP(e,u,l):b,x,y;if(a>=200&&a<300||a===304){if(e.ifModified){if(x=u.getResponseHeader("Last-Modified"))d.lastModified[k]=x;if(y=u.getResponseHeader("Etag"))d.etag[k]=y}if(a===304)c="notmodified",q=!0;else try{t=bQ(e,w),c="success",q=!0}catch(z){c="parsererror",v=z}}else{v=c;if(!c||a)c="error",a<0&&(a=0)}u.status=a,u.statusText=c,q?h.resolveWith(f,[t,c,u]):h.rejectWith(f,[u,c,v]),u.statusCode(j),j=b,s&&g.trigger("ajax"+(q?"Success":"Error"),[u,e,q?t:v]),i.resolveWith(f,[u,c]),s&&(g.trigger("ajaxComplete",[u,e]),--d.active||d.event.trigger("ajaxStop"))}}typeof a==="object"&&(c=a,a=b),c=c||{};var e=d.ajaxSetup({},c),f=e.context||e,g=f!==e&&(f.nodeType||f instanceof d)?d(f):d.event,h=d.Deferred(),i=d._Deferred(),j=e.statusCode||{},k,l={},m,n,o,p,q,r=0,s,t,u={readyState:0,setRequestHeader:function(a,b){r||(l[a.toLowerCase().replace(bD,bE)]=b);return this},getAllResponseHeaders:function(){return r===2?m:null},getResponseHeader:function(a){var c;if(r===2){if(!n){n={};while(c=bt.exec(m))n[c[1].toLowerCase()]=c[2]}c=n[a.toLowerCase()]}return c===b?null:c},overrideMimeType:function(a){r||(e.mimeType=a);return this},abort:function(a){a=a||"abort",o&&o.abort(a),v(0,a);return this}};h.promise(u),u.success=u.done,u.error=u.fail,u.complete=i.done,u.statusCode=function(a){if(a){var b;if(r<2)for(b in a)j[b]=[j[b],a[b]];else b=a[u.status],u.then(b,b)}return this},e.url=((a||e.url)+"").replace(bs,"").replace(bx,bK[1]+"//"),e.dataTypes=d.trim(e.dataType||"*").toLowerCase().split(bB),e.crossDomain||(q=bF.exec(e.url.toLowerCase()),e.crossDomain=q&&(q[1]!=bK[1]||q[2]!=bK[2]||(q[3]||(q[1]==="http:"?80:443))!=(bK[3]||(bK[1]==="http:"?80:443)))),e.data&&e.processData&&typeof e.data!=="string"&&(e.data=d.param(e.data,e.traditional)),bN(bH,e,c,u);if(r===2)return!1;s=e.global,e.type=e.type.toUpperCase(),e.hasContent=!bw.test(e.type),s&&d.active++===0&&d.event.trigger("ajaxStart");if(!e.hasContent){e.data&&(e.url+=(by.test(e.url)?"&":"?")+e.data),k=e.url;if(e.cache===!1){var w=d.now(),x=e.url.replace(bC,"$1_="+w);e.url=x+(x===e.url?(by.test(e.url)?"&":"?")+"_="+w:"")}}if(e.data&&e.hasContent&&e.contentType!==!1||c.contentType)l["Content-Type"]=e.contentType;e.ifModified&&(k=k||e.url,d.lastModified[k]&&(l["If-Modified-Since"]=d.lastModified[k]),d.etag[k]&&(l["If-None-Match"]=d.etag[k])),l.Accept=e.dataTypes[0]&&e.accepts[e.dataTypes[0]]?e.accepts[e.dataTypes[0]]+(e.dataTypes[0]!=="*"?", */*; q=0.01":""):e.accepts["*"];for(t in e.headers)u.setRequestHeader(t,e.headers[t]);if(e.beforeSend&&(e.beforeSend.call(f,u,e)===!1||r===2)){u.abort();return!1}for(t in {success:1,error:1,complete:1})u[t](e[t]);o=bN(bI,e,c,u);if(o){u.readyState=1,s&&g.trigger("ajaxSend",[u,e]),e.async&&e.timeout>0&&(p=setTimeout(function(){u.abort("timeout")},e.timeout));try{r=1,o.send(l,v)}catch(y){status<2?v(-1,y):d.error(y)}}else v(-1,"No Transport");return u},param:function(a,c){var e=[],f=function(a,b){b=d.isFunction(b)?b():b,e[e.length]=encodeURIComponent(a)+"="+encodeURIComponent(b)};c===b&&(c=d.ajaxSettings.traditional);if(d.isArray(a)||a.jquery&&!d.isPlainObject(a))d.each(a,function(){f(this.name,this.value)});else for(var g in a)bO(g,a[g],c,f);return e.join("&").replace(bp,"+")}}),d.extend({active:0,lastModified:{},etag:{}});var bR=d.now(),bS=/(\=)\?(&|$)|()\?\?()/i;d.ajaxSetup({jsonp:"callback",jsonpCallback:function(){return d.expando+"_"+bR++}}),d.ajaxPrefilter("json jsonp",function(b,c,e){var f=typeof b.data==="string";if(b.dataTypes[0]==="jsonp"||c.jsonpCallback||c.jsonp!=null||b.jsonp!==!1&&(bS.test(b.url)||f&&bS.test(b.data))){var g,h=b.jsonpCallback=d.isFunction(b.jsonpCallback)?b.jsonpCallback():b.jsonpCallback,i=a[h],j=b.url,k=b.data,l="$1"+h+"$2",m=function(){a[h]=i,g&&d.isFunction(i)&&a[h](g[0])};b.jsonp!==!1&&(j=j.replace(bS,l),b.url===j&&(f&&(k=k.replace(bS,l)),b.data===k&&(j+=(/\?/.test(j)?"&":"?")+b.jsonp+"="+h))),b.url=j,b.data=k,a[h]=function(a){g=[a]},e.then(m,m),b.converters["script json"]=function(){g||d.error(h+" was not called");return g[0]},b.dataTypes[0]="json";return"script"}}),d.ajaxSetup({accepts:{script:"text/javascript, application/javascript, application/ecmascript, application/x-ecmascript"},contents:{script:/javascript|ecmascript/},converters:{"text script":function(a){d.globalEval(a);return a}}}),d.ajaxPrefilter("script",function(a){a.cache===b&&(a.cache=!1),a.crossDomain&&(a.type="GET",a.global=!1)}),d.ajaxTransport("script",function(a){if(a.crossDomain){var d,e=c.head||c.getElementsByTagName("head")[0]||c.documentElement;return{send:function(f,g){d=c.createElement("script"),d.async="async",a.scriptCharset&&(d.charset=a.scriptCharset),d.src=a.url,d.onload=d.onreadystatechange=function(a,c){if(!d.readyState||/loaded|complete/.test(d.readyState))d.onload=d.onreadystatechange=null,e&&d.parentNode&&e.removeChild(d),d=b,c||g(200,"success")},e.insertBefore(d,e.firstChild)},abort:function(){d&&d.onload(0,1)}}}});var bT=d.now(),bU,bV;d.ajaxSettings.xhr=a.ActiveXObject?function(){return!this.isLocal&&bX()||bY()}:bX,bV=d.ajaxSettings.xhr(),d.support.ajax=!!bV,d.support.cors=bV&&"withCredentials"in bV,bV=b,d.support.ajax&&d.ajaxTransport(function(a){if(!a.crossDomain||d.support.cors){var c;return{send:function(e,f){var g=a.xhr(),h,i;a.username?g.open(a.type,a.url,a.async,a.username,a.password):g.open(a.type,a.url,a.async);if(a.xhrFields)for(i in a.xhrFields)g[i]=a.xhrFields[i];a.mimeType&&g.overrideMimeType&&g.overrideMimeType(a.mimeType),(!a.crossDomain||a.hasContent)&&!e["X-Requested-With"]&&(e["X-Requested-With"]="XMLHttpRequest");try{for(i in e)g.setRequestHeader(i,e[i])}catch(j){}g.send(a.hasContent&&a.data||null),c=function(e,i){var j,k,l,m,n;try{if(c&&(i||g.readyState===4)){c=b,h&&(g.onreadystatechange=d.noop,delete bU[h]);if(i)g.readyState!==4&&g.abort();else{j=g.status,l=g.getAllResponseHeaders(),m={},n=g.responseXML,n&&n.documentElement&&(m.xml=n),m.text=g.responseText;try{k=g.statusText}catch(o){k=""}j||!a.isLocal||a.crossDomain?j===1223&&(j=204):j=m.text?200:404}}}catch(p){i||f(-1,p)}m&&f(j,k,m,l)},a.async&&g.readyState!==4?(bU||(bU={},bW()),h=bT++,g.onreadystatechange=bU[h]=c):c()},abort:function(){c&&c(0,1)}}}});var bZ={},b$=/^(?:toggle|show|hide)$/,b_=/^([+\-]=)?([\d+.\-]+)([a-z%]*)$/i,ca,cb=[["height","marginTop","marginBottom","paddingTop","paddingBottom"],["width","marginLeft","marginRight","paddingLeft","paddingRight"],["opacity"]];d.fn.extend({show:function(a,b,c){var e,f;if(a||a===0)return this.animate(cc("show",3),a,b,c);for(var g=0,h=this.length;g<h;g++)e=this[g],f=e.style.display,!d._data(e,"olddisplay")&&f==="none"&&(f=e.style.display=""),f===""&&d.css(e,"display")==="none"&&d._data(e,"olddisplay",cd(e.nodeName));for(g=0;g<h;g++){e=this[g],f=e.style.display;if(f===""||f==="none")e.style.display=d._data(e,"olddisplay")||""}return this},hide:function(a,b,c){if(a||a===0)return this.animate(cc("hide",3),a,b,c);for(var e=0,f=this.length;e<f;e++){var g=d.css(this[e],"display");g!=="none"&&!d._data(this[e],"olddisplay")&&d._data(this[e],"olddisplay",g)}for(e=0;e<f;e++)this[e].style.display="none";return this},_toggle:d.fn.toggle,toggle:function(a,b,c){var e=typeof a==="boolean";d.isFunction(a)&&d.isFunction(b)?this._toggle.apply(this,arguments):a==null||e?this.each(function(){var b=e?a:d(this).is(":hidden");d(this)[b?"show":"hide"]()}):this.animate(cc("toggle",3),a,b,c);return this},fadeTo:function(a,b,c,d){return this.filter(":hidden").css("opacity",0).show().end().animate({opacity:b},a,c,d)},animate:function(a,b,c,e){var f=d.speed(b,c,e);if(d.isEmptyObject(a))return this.each(f.complete);return this[f.queue===!1?"each":"queue"](function(){var b=d.extend({},f),c,e=this.nodeType===1,g=e&&d(this).is(":hidden"),h=this;for(c in a){var i=d.camelCase(c);c!==i&&(a[i]=a[c],delete a[c],c=i);if(a[c]==="hide"&&g||a[c]==="show"&&!g)return b.complete.call(this);if(e&&(c==="height"||c==="width")){b.overflow=[this.style.overflow,this.style.overflowX,this.style.overflowY];if(d.css(this,"display")==="inline"&&d.css(this,"float")==="none")if(d.support.inlineBlockNeedsLayout){var j=cd(this.nodeName);j==="inline"?this.style.display="inline-block":(this.style.display="inline",this.style.zoom=1)}else this.style.display="inline-block"}d.isArray(a[c])&&((b.specialEasing=b.specialEasing||{})[c]=a[c][1],a[c]=a[c][0])}b.overflow!=null&&(this.style.overflow="hidden"),b.curAnim=d.extend({},a),d.each(a,function(c,e){var f=new d.fx(h,b,c);if(b$.test(e))f[e==="toggle"?g?"show":"hide":e](a);else{var i=b_.exec(e),j=f.cur();if(i){var k=parseFloat(i[2]),l=i[3]||(d.cssNumber[c]?"":"px");l!=="px"&&(d.style(h,c,(k||1)+l),j=(k||1)/f.cur()*j,d.style(h,c,j+l)),i[1]&&(k=(i[1]==="-="?-1:1)*k+j),f.custom(j,k,l)}else f.custom(j,e,"")}});return!0})},stop:function(a,b){var c=d.timers;a&&this.queue([]),this.each(function(){for(var a=c.length-1;a>=0;a--)c[a].elem===this&&(b&&c[a](!0),c.splice(a,1))}),b||this.dequeue();return this}}),d.each({slideDown:cc("show",1),slideUp:cc("hide",1),slideToggle:cc("toggle",1),fadeIn:{opacity:"show"},fadeOut:{opacity:"hide"},fadeToggle:{opacity:"toggle"}},function(a,b){d.fn[a]=function(a,c,d){return this.animate(b,a,c,d)}}),d.extend({speed:function(a,b,c){var e=a&&typeof a==="object"?d.extend({},a):{complete:c||!c&&b||d.isFunction(a)&&a,duration:a,easing:c&&b||b&&!d.isFunction(b)&&b};e.duration=d.fx.off?0:typeof e.duration==="number"?e.duration:e.duration in d.fx.speeds?d.fx.speeds[e.duration]:d.fx.speeds._default,e.old=e.complete,e.complete=function(){e.queue!==!1&&d(this).dequeue(),d.isFunction(e.old)&&e.old.call(this)};return e},easing:{linear:function(a,b,c,d){return c+d*a},swing:function(a,b,c,d){return(-Math.cos(a*Math.PI)/2+.5)*d+c}},timers:[],fx:function(a,b,c){this.options=b,this.elem=a,this.prop=c,b.orig||(b.orig={})}}),d.fx.prototype={update:function(){this.options.step&&this.options.step.call(this.elem,this.now,this),(d.fx.step[this.prop]||d.fx.step._default)(this)},cur:function(){if(this.elem[this.prop]!=null&&(!this.elem.style||this.elem.style[this.prop]==null))return this.elem[this.prop];var a,b=d.css(this.elem,this.prop);return isNaN(a=parseFloat(b))?!b||b==="auto"?0:b:a},custom:function(a,b,c){function g(a){return e.step(a)}var e=this,f=d.fx;this.startTime=d.now(),this.start=a,this.end=b,this.unit=c||this.unit||(d.cssNumber[this.prop]?"":"px"),this.now=this.start,this.pos=this.state=0,g.elem=this.elem,g()&&d.timers.push(g)&&!ca&&(ca=setInterval(f.tick,f.interval))},show:function(){this.options.orig[this.prop]=d.style(this.elem,this.prop),this.options.show=!0,this.custom(this.prop==="width"||this.prop==="height"?1:0,this.cur()),d(this.elem).show()},hide:function(){this.options.orig[this.prop]=d.style(this.elem,this.prop),this.options.hide=!0,this.custom(this.cur(),0)},step:function(a){var b=d.now(),c=!0;if(a||b>=this.options.duration+this.startTime){this.now=this.end,this.pos=this.state=1,this.update(),this.options.curAnim[this.prop]=!0;for(var e in this.options.curAnim)this.options.curAnim[e]!==!0&&(c=!1);if(c){if(this.options.overflow!=null&&!d.support.shrinkWrapBlocks){var f=this.elem,g=this.options;d.each(["","X","Y"],function(a,b){f.style["overflow"+b]=g.overflow[a]})}this.options.hide&&d(this.elem).hide();if(this.options.hide||this.options.show)for(var h in this.options.curAnim)d.style(this.elem,h,this.options.orig[h]);this.options.complete.call(this.elem)}return!1}var i=b-this.startTime;this.state=i/this.options.duration;var j=this.options.specialEasing&&this.options.specialEasing[this.prop],k=this.options.easing||(d.easing.swing?"swing":"linear");this.pos=d.easing[j||k](this.state,i,0,1,this.options.duration),this.now=this.start+(this.end-this.start)*this.pos,this.update();return!0}},d.extend(d.fx,{tick:function(){var a=d.timers;for(var b=0;b<a.length;b++)a[b]()||a.splice(b--,1);a.length||d.fx.stop()},interval:13,stop:function(){clearInterval(ca),ca=null},speeds:{slow:600,fast:200,_default:400},step:{opacity:function(a){d.style(a.elem,"opacity",a.now)},_default:function(a){a.elem.style&&a.elem.style[a.prop]!=null?a.elem.style[a.prop]=(a.prop==="width"||a.prop==="height"?Math.max(0,a.now):a.now)+a.unit:a.elem[a.prop]=a.now}}}),d.expr&&d.expr.filters&&(d.expr.filters.animated=function(a){return d.grep(d.timers,function(b){return a===b.elem}).length});var ce=/^t(?:able|d|h)$/i,cf=/^(?:body|html)$/i;"getBoundingClientRect"in c.documentElement?d.fn.offset=function(a){var b=this[0],c;if(a)return this.each(function(b){d.offset.setOffset(this,a,b)});if(!b||!b.ownerDocument)return null;if(b===b.ownerDocument.body)return d.offset.bodyOffset(b);try{c=b.getBoundingClientRect()}catch(e){}var f=b.ownerDocument,g=f.documentElement;if(!c||!d.contains(g,b))return c?{top:c.top,left:c.left}:{top:0,left:0};var h=f.body,i=cg(f),j=g.clientTop||h.clientTop||0,k=g.clientLeft||h.clientLeft||0,l=i.pageYOffset||d.support.boxModel&&g.scrollTop||h.scrollTop,m=i.pageXOffset||d.support.boxModel&&g.scrollLeft||h.scrollLeft,n=c.top+l-j,o=c.left+m-k;return{top:n,left:o}}:d.fn.offset=function(a){var b=this[0];if(a)return this.each(function(b){d.offset.setOffset(this,a,b)});if(!b||!b.ownerDocument)return null;if(b===b.ownerDocument.body)return d.offset.bodyOffset(b);d.offset.initialize();var c,e=b.offsetParent,f=b,g=b.ownerDocument,h=g.documentElement,i=g.body,j=g.defaultView,k=j?j.getComputedStyle(b,null):b.currentStyle,l=b.offsetTop,m=b.offsetLeft;while((b=b.parentNode)&&b!==i&&b!==h){if(d.offset.supportsFixedPosition&&k.position==="fixed")break;c=j?j.getComputedStyle(b,null):b.currentStyle,l-=b.scrollTop,m-=b.scrollLeft,b===e&&(l+=b.offsetTop,m+=b.offsetLeft,d.offset.doesNotAddBorder&&(!d.offset.doesAddBorderForTableAndCells||!ce.test(b.nodeName))&&(l+=parseFloat(c.borderTopWidth)||0,m+=parseFloat(c.borderLeftWidth)||0),f=e,e=b.offsetParent),d.offset.subtractsBorderForOverflowNotVisible&&c.overflow!=="visible"&&(l+=parseFloat(c.borderTopWidth)||0,m+=parseFloat(c.borderLeftWidth)||0),k=c}if(k.position==="relative"||k.position==="static")l+=i.offsetTop,m+=i.offsetLeft;d.offset.supportsFixedPosition&&k.position==="fixed"&&(l+=Math.max(h.scrollTop,i.scrollTop),m+=Math.max(h.scrollLeft,i.scrollLeft));return{top:l,left:m}},d.offset={initialize:function(){var a=c.body,b=c.createElement("div"),e,f,g,h,i=parseFloat(d.css(a,"marginTop"))||0,j="<div style='position:absolute;top:0;left:0;margin:0;border:5px solid #000;padding:0;width:1px;height:1px;'><div></div></div><table style='position:absolute;top:0;left:0;margin:0;border:5px solid #000;padding:0;width:1px;height:1px;' cellpadding='0' cellspacing='0'><tr><td></td></tr></table>";d.extend(b.style,{position:"absolute",top:0,left:0,margin:0,border:0,width:"1px",height:"1px",visibility:"hidden"}),b.innerHTML=j,a.insertBefore(b,a.firstChild),e=b.firstChild,f=e.firstChild,h=e.nextSibling.firstChild.firstChild,this.doesNotAddBorder=f.offsetTop!==5,this.doesAddBorderForTableAndCells=h.offsetTop===5,f.style.position="fixed",f.style.top="20px",this.supportsFixedPosition=f.offsetTop===20||f.offsetTop===15,f.style.position=f.style.top="",e.style.overflow="hidden",e.style.position="relative",this.subtractsBorderForOverflowNotVisible=f.offsetTop===-5,this.doesNotIncludeMarginInBodyOffset=a.offsetTop!==i,a.removeChild(b),a=b=e=f=g=h=null,d.offset.initialize=d.noop},bodyOffset:function(a){var b=a.offsetTop,c=a.offsetLeft;d.offset.initialize(),d.offset.doesNotIncludeMarginInBodyOffset&&(b+=parseFloat(d.css(a,"marginTop"))||0,c+=parseFloat(d.css(a,"marginLeft"))||0);return{top:b,left:c}},setOffset:function(a,b,c){var e=d.css(a,"position");e==="static"&&(a.style.position="relative");var f=d(a),g=f.offset(),h=d.css(a,"top"),i=d.css(a,"left"),j=e==="absolute"&&d.inArray("auto",[h,i])>-1,k={},l={},m,n;j&&(l=f.position()),m=j?l.top:parseInt(h,10)||0,n=j?l.left:parseInt(i,10)||0,d.isFunction(b)&&(b=b.call(a,c,g)),b.top!=null&&(k.top=b.top-g.top+m),b.left!=null&&(k.left=b.left-g.left+n),"using"in b?b.using.call(a,k):f.css(k)}},d.fn.extend({position:function(){if(!this[0])return null;var a=this[0],b=this.offsetParent(),c=this.offset(),e=cf.test(b[0].nodeName)?{top:0,left:0}:b.offset();c.top-=parseFloat(d.css(a,"marginTop"))||0,c.left-=parseFloat(d.css(a,"marginLeft"))||0,e.top+=parseFloat(d.css(b[0],"borderTopWidth"))||0,e.left+=parseFloat(d.css(b[0],"borderLeftWidth"))||0;return{top:c.top-e.top,left:c.left-e.left}},offsetParent:function(){return this.map(function(){var a=this.offsetParent||c.body;while(a&&(!cf.test(a.nodeName)&&d.css(a,"position")==="static"))a=a.offsetParent;return a})}}),d.each(["Left","Top"],function(a,c){var e="scroll"+c;d.fn[e]=function(c){var f=this[0],g;if(!f)return null;if(c!==b)return this.each(function(){g=cg(this),g?g.scrollTo(a?d(g).scrollLeft():c,a?c:d(g).scrollTop()):this[e]=c});g=cg(f);return g?"pageXOffset"in g?g[a?"pageYOffset":"pageXOffset"]:d.support.boxModel&&g.document.documentElement[e]||g.document.body[e]:f[e]}}),d.each(["Height","Width"],function(a,c){var e=c.toLowerCase();d.fn["inner"+c]=function(){return this[0]?parseFloat(d.css(this[0],e,"padding")):null},d.fn["outer"+c]=function(a){return this[0]?parseFloat(d.css(this[0],e,a?"margin":"border")):null},d.fn[e]=function(a){var f=this[0];if(!f)return a==null?null:this;if(d.isFunction(a))return this.each(function(b){var c=d(this);c[e](a.call(this,b,c[e]()))});if(d.isWindow(f)){var g=f.document.documentElement["client"+c];return f.document.compatMode==="CSS1Compat"&&g||f.document.body["client"+c]||g}if(f.nodeType===9)return Math.max(f.documentElement["client"+c],f.body["scroll"+c],f.documentElement["scroll"+c],f.body["offset"+c],f.documentElement["offset"+c]);if(a===b){var h=d.css(f,e),i=parseFloat(h);return d.isNaN(i)?h:i}return this.css(e,typeof a==="string"?a:a+"px")}}),a.jQuery=a.$=d})(window);
