# Supplementary material for: A software tool for the input and management of phenotypic data using personal digital assistants and other mobile devices
Source: Plant Methods. 2015 Apr 7;11:25. doi: 10.1186/s13007-015-0069-3 (PMC4393613; doi:10.1186/s13007-015-0069-3)
Supplement: Additional file 5: — Phenotyper web site and results database. This archive contains a dump file for the R-DB, the root directory of the result web application, an encrypting tool, and installation instructions. [file 13007_2015_69_MOESM5_ESM.zip › PhentyperWebsite/html/database/app/webroot/test.php]

<?php
/**
 * Web Access Frontend for TestSuite
 *
 * PHP versions 4 and 5
 *
 * CakePHP(tm) Tests <http://book.cakephp.org/view/1196/Testing>
 * Copyright 2005-2010, Cake Software Foundation, Inc. (http://cakefoundation.org)
 *
 *  Licensed under The Open Group Test Suite License
 *  Redistributions of files must retain the above copyright notice.
 *
 * @copyright     Copyright 2005-2010, Cake Software Foundation, Inc. (http://cakefoundation.org)
 * @link          http://book.cakephp.org/view/1196/Testing
 * @package       cake
 * @subpackage    cake.app.webroot
 * @since         CakePHP(tm) v 1.2.0.4433
 * @license       http://www.opensource.org/licenses/opengroup.php The Open Group Test Suite License
 */
set_time_limit(0);
ini_set('display_errors', 1);
/**
 * Use the DS to separate the directories in other defines
 */
	if (!defined('DS')) {
		define('DS', DIRECTORY_SEPARATOR);
	}
/**
 * These defines should only be edited if you have cake installed in
 * a directory layout other than the way it is distributed.
 * When using custom settings be sure to use the DS and do not add a trailing DS.
 */

/**
 * The full path to the directory which holds "app", WITHOUT a trailing DS.
 *
 */
	if (!defined('ROOT')) {
		define('ROOT', dirname(dirname(dirname(__FILE__))));
	}
/**
 * The actual directory name for the "app".
 *
 */
	if (!defined('APP_DIR')) {
		define('APP_DIR', basename(dirname(dirname(__FILE__))));
	}
/**
 * The absolute path to the "cake" directory, WITHOUT a trailing DS.
 *
 */
	if (!defined('CAKE_CORE_INCLUDE_PATH')) {
		define('CAKE_CORE_INCLUDE_PATH', ROOT);
	}

/**
 * Editing below this line should not be necessary.
 * Change at your own risk.
 *
 */
if (!defined('WEBROOT_DIR')) {
	define('WEBROOT_DIR', basename(dirname(__FILE__)));
}
if (!defined('WWW_ROOT')) {
	define('WWW_ROOT', dirname(__FILE__) . DS);
}
if (!defined('CORE_PATH')) {
	if (function_exists('ini_set') && ini_set('include_path', CAKE_CORE_INCLUDE_PATH . PATH_SEPARATOR . ROOT . DS . APP_DIR . DS . PATH_SEPARATOR . ini_get('include_path'))) {
		define('APP_PATH', null);
		define('CORE_PATH', null);
	} else {
		define('APP_PATH', ROOT . DS . APP_DIR . DS);
		define('CORE_PATH', CAKE_CORE_INCLUDE_PATH . DS);
	}
}
if (!include(CORE_PATH . 'cake' . DS . 'bootstrap.php')) {
	trigger_error("CakePHP core could not be found.  Check the value of CAKE_CORE_INCLUDE_PATH in APP/webroot/index.php.  It should point to the directory containing your " . DS . "cake core directory and your " . DS . "vendors root directory.", E_USER_ERROR);
}

$corePath = App::core('cake');
if (isset($corePath[0])) {
	define('TEST_CAKE_CORE_INCLUDE_PATH', rtrim($corePath[0], DS) . DS);
} else {
	define('TEST_CAKE_CORE_INCLUDE_PATH', CAKE_CORE_INCLUDE_PATH);
}

if (Configure::read('debug') < 1) {
	die(__('Debug setting does not allow access to this url.', true));
}

require_once CAKE_TESTS_LIB . 'cake_test_suite_dispatcher.php';

$Dispatcher = new CakeTestSuiteDispatcher();
$Dispatcher->dispatch();
