# Supplementary material for: A software tool for the input and management of phenotypic data using personal digital assistants and other mobile devices
Source: Plant Methods. 2015 Apr 7;11:25. doi: 10.1186/s13007-015-0069-3 (PMC4393613; doi:10.1186/s13007-015-0069-3)
Supplement: Additional file 5: — Phenotyper web site and results database. This archive contains a dump file for the R-DB, the root directory of the result web application, an encrypting tool, and installation instructions. [file 13007_2015_69_MOESM5_ESM.zip › PhentyperWebsite/html/database/app/webroot/xml/ResultFile.xsd]

<?xml version="1.0" encoding="utf-8"?>
<xs:schema id="TestProgram" targetNamespace="http://tempuri.org/ResultFile.xsd"
	elementFormDefault="qualified" xmlns="http://tempuri.org/ResultFile.xsd"
	xmlns:xs="http://www.w3.org/2001/XMLSchema">
	<xs:element name="TESTPROGRAM" type="TestProgramType" />

	<xs:complexType name="TestProgramType">
		<xs:sequence>
			<xs:element name="TEST_OBJECT" type="SampleType"
				minOccurs="1" maxOccurs="unbounded" />
		</xs:sequence>
		<xs:attribute name="ID" type="xs:int" use="required" />
		<xs:attribute name="VERSION" type="xs:string" />
		<xs:attribute name="OBJECT" type="xs:string" />
		<xs:attribute name="OBJECT_TYPE" type="xs:int" />
		<xs:attribute name="NAME" type="xs:string" />
		<xs:attribute name="DESCRIPTION" type="xs:string" />
	</xs:complexType>

	<xs:complexType name="SampleType">
		<xs:sequence>
			<xs:element name="PARAMETER" type="ParameterType"
				minOccurs="1" maxOccurs="unbounded" />
		</xs:sequence>
		<xs:attribute name="ID" type="xs:int" use="required" />
		<xs:attribute name="TIMESTAMP" type="xs:dateTime" />
		<xs:attribute name="MULTIPLICATION" type="xs:integer" />
	</xs:complexType>

	<xs:complexType name="ParameterType">
		<xs:choice minOccurs="1" maxOccurs="unbounded">
			<xs:element name="ATTRIBUTE" type="AttributeType"
				minOccurs="1" maxOccurs="unbounded" />
			<xs:element name="VALUE_GROUP" type="ValueGroupType"
				minOccurs="1" maxOccurs="unbounded" />
		</xs:choice>
		<xs:attribute name="ID" type="xs:int" use="required" />
		<xs:attribute name="NAME_E" type="xs:string" />
		<xs:attribute name="NAME_D" type="xs:string" />
	</xs:complexType>

	<xs:complexType name="AttributeType">
		<xs:sequence>
			<xs:element name="VALUE" type="ValueType" minOccurs="1" />
		</xs:sequence>
		<xs:attribute name="ID" type="xs:int" use="required" />
		<xs:attribute name="NAME_E" type="xs:string" />
		<xs:attribute name="NAME_D" type="xs:string" />
		<xs:attribute name="ORDER_NUMBER" type="xs:int" />
	</xs:complexType>

	<xs:complexType name="ValueGroupType">
		<xs:sequence>
			<xs:element name="ATTRIBUTE" type="AttributeType"
				minOccurs="1" maxOccurs="unbounded" />
		</xs:sequence>
		<xs:attribute name="ID" type="xs:int" use="required" />
	</xs:complexType>

	<xs:complexType name="ValueType" mixed="true">
		<xs:attribute name="NAME_E" type="xs:string" />
		<xs:attribute name="NAME_D" type="xs:string" />
		<xs:attribute name="IMAGE_FILE" type="xs:string" />
	</xs:complexType>
</xs:schema>
