# Supplementary material for: A software tool for the input and management of phenotypic data using personal digital assistants and other mobile devices
Source: Plant Methods. 2015 Apr 7;11:25. doi: 10.1186/s13007-015-0069-3 (PMC4393613; doi:10.1186/s13007-015-0069-3)
Supplement: Additional file 5: — Phenotyper web site and results database. This archive contains a dump file for the R-DB, the root directory of the result web application, an encrypting tool, and installation instructions. [file 13007_2015_69_MOESM5_ESM.zip › PhentyperWebsite/html/database/cake/config/unicode/casefolding/0080_00ff.php]

<?php
/**
 * Case Folding Properties.
 *
 * Provides case mapping of Unicode characters for code points U+0080 through U+00FF
 *
 * @see http://www.unicode.org/Public/UNIDATA/UCD.html
 * @see http://www.unicode.org/Public/UNIDATA/CaseFolding.txt
 * @see http://www.unicode.org/reports/tr21/tr21-5.html
 *
 * PHP versions 4 and 5
 *
 * CakePHP(tm) : Rapid Development Framework (http://cakephp.org)
 * Copyright 2005-2010, Cake Software Foundation, Inc. (http://cakefoundation.org)
 *
 * Licensed under The MIT License
 * Redistributions of files must retain the above copyright notice.
 *
 * @copyright     Copyright 2005-2010, Cake Software Foundation, Inc. (http://cakefoundation.org)
 * @link          http://cakephp.org CakePHP(tm) Project
 * @package       cake
 * @subpackage    cake.cake.config.unicode.casefolding
 * @since         CakePHP(tm) v 1.2.0.5691
 * @license       MIT License (http://www.opensource.org/licenses/mit-license.php)
 */

/**
 * The upper field is the decimal value of the upper case character
 *
 * The lower filed is an array of the decimal values that form the lower case version of a character.
 *
 *	The status field is:
 * C: common case folding, common mappings shared by both simple and full mappings.
 * F: full case folding, mappings that cause strings to grow in length. Multiple characters are separated by spaces.
 * S: simple case folding, mappings to single characters where different from F.
 * T: special case for uppercase I and dotted uppercase I
 *   - For non-Turkic languages, this mapping is normally not used.
 *   - For Turkic languages (tr, az), this mapping can be used instead of the normal mapping for these characters.
 *     Note that the Turkic mappings do not maintain canonical equivalence without additional processing.
 *     See the discussions of case mapping in the Unicode Standard for more information.
 */
$config['0080_00ff'][] = array('upper' => 181, 'status' => 'C', 'lower' => array(956));
$config['0080_00ff'][] = array('upper' => 924, 'status' => 'C', 'lower' => array(181));
$config['0080_00ff'][] = array('upper' => 192, 'status' => 'C', 'lower' => array(224)); /* LATIN CAPITAL LETTER A WITH GRAVE */
$config['0080_00ff'][] = array('upper' => 193, 'status' => 'C', 'lower' => array(225)); /* LATIN CAPITAL LETTER A WITH ACUTE */
$config['0080_00ff'][] = array('upper' => 194, 'status' => 'C', 'lower' => array(226)); /* LATIN CAPITAL LETTER A WITH CIRCUMFLEX */
$config['0080_00ff'][] = array('upper' => 195, 'status' => 'C', 'lower' => array(227)); /* LATIN CAPITAL LETTER A WITH TILDE */
$config['0080_00ff'][] = array('upper' => 196, 'status' => 'C', 'lower' => array(228)); /* LATIN CAPITAL LETTER A WITH DIAERESIS */
$config['0080_00ff'][] = array('upper' => 197, 'status' => 'C', 'lower' => array(229)); /* LATIN CAPITAL LETTER A WITH RING ABOVE */
$config['0080_00ff'][] = array('upper' => 198, 'status' => 'C', 'lower' => array(230)); /* LATIN CAPITAL LETTER AE */
$config['0080_00ff'][] = array('upper' => 199, 'status' => 'C', 'lower' => array(231)); /* LATIN CAPITAL LETTER C WITH CEDILLA */
$config['0080_00ff'][] = array('upper' => 200, 'status' => 'C', 'lower' => array(232)); /* LATIN CAPITAL LETTER E WITH GRAVE */
$config['0080_00ff'][] = array('upper' => 201, 'status' => 'C', 'lower' => array(233)); /* LATIN CAPITAL LETTER E WITH ACUTE */
$config['0080_00ff'][] = array('upper' => 202, 'status' => 'C', 'lower' => array(234)); /* LATIN CAPITAL LETTER E WITH CIRCUMFLEX */
$config['0080_00ff'][] = array('upper' => 203, 'status' => 'C', 'lower' => array(235)); /* LATIN CAPITAL LETTER E WITH DIAERESIS */
$config['0080_00ff'][] = array('upper' => 204, 'status' => 'C', 'lower' => array(236)); /* LATIN CAPITAL LETTER I WITH GRAVE */
$config['0080_00ff'][] = array('upper' => 205, 'status' => 'C', 'lower' => array(237)); /* LATIN CAPITAL LETTER I WITH ACUTE */
$config['0080_00ff'][] = array('upper' => 206, 'status' => 'C', 'lower' => array(238)); /* LATIN CAPITAL LETTER I WITH CIRCUMFLEX */
$config['0080_00ff'][] = array('upper' => 207, 'status' => 'C', 'lower' => array(239)); /* LATIN CAPITAL LETTER I WITH DIAERESIS */
$config['0080_00ff'][] = array('upper' => 208, 'status' => 'C', 'lower' => array(240)); /* LATIN CAPITAL LETTER ETH */
$config['0080_00ff'][] = array('upper' => 209, 'status' => 'C', 'lower' => array(241)); /* LATIN CAPITAL LETTER N WITH TILDE */
$config['0080_00ff'][] = array('upper' => 210, 'status' => 'C', 'lower' => array(242)); /* LATIN CAPITAL LETTER O WITH GRAVE */
$config['0080_00ff'][] = array('upper' => 211, 'status' => 'C', 'lower' => array(243)); /* LATIN CAPITAL LETTER O WITH ACUTE */
$config['0080_00ff'][] = array('upper' => 212, 'status' => 'C', 'lower' => array(244)); /* LATIN CAPITAL LETTER O WITH CIRCUMFLEX */
$config['0080_00ff'][] = array('upper' => 213, 'status' => 'C', 'lower' => array(245)); /* LATIN CAPITAL LETTER O WITH TILDE */
$config['0080_00ff'][] = array('upper' => 214, 'status' => 'C', 'lower' => array(246)); /* LATIN CAPITAL LETTER O WITH DIAERESIS */
$config['0080_00ff'][] = array('upper' => 216, 'status' => 'C', 'lower' => array(248)); /* LATIN CAPITAL LETTER O WITH STROKE */
$config['0080_00ff'][] = array('upper' => 217, 'status' => 'C', 'lower' => array(249)); /* LATIN CAPITAL LETTER U WITH GRAVE */
$config['0080_00ff'][] = array('upper' => 218, 'status' => 'C', 'lower' => array(250)); /* LATIN CAPITAL LETTER U WITH ACUTE */
$config['0080_00ff'][] = array('upper' => 219, 'status' => 'C', 'lower' => array(251)); /* LATIN CAPITAL LETTER U WITH CIRCUMFLEX */
$config['0080_00ff'][] = array('upper' => 220, 'status' => 'C', 'lower' => array(252)); /* LATIN CAPITAL LETTER U WITH DIAERESIS */
$config['0080_00ff'][] = array('upper' => 221, 'status' => 'C', 'lower' => array(253)); /* LATIN CAPITAL LETTER Y WITH ACUTE */
$config['0080_00ff'][] = array('upper' => 222, 'status' => 'C', 'lower' => array(254)); /* LATIN CAPITAL LETTER THORN */
$config['0080_00ff'][] = array('upper' => 223, 'status' => 'F', 'lower' => array(115, 115)); /* LATIN SMALL LETTER SHARP S */
