# Supplementary material for: A software tool for the input and management of phenotypic data using personal digital assistants and other mobile devices
Source: Plant Methods. 2015 Apr 7;11:25. doi: 10.1186/s13007-015-0069-3 (PMC4393613; doi:10.1186/s13007-015-0069-3)
Supplement: Additional file 5: — Phenotyper web site and results database. This archive contains a dump file for the R-DB, the root directory of the result web application, an encrypting tool, and installation instructions. [file 13007_2015_69_MOESM5_ESM.zip › PhentyperWebsite/html/database/cake/config/unicode/casefolding/2c80_2cff.php]

<?php
/**
 * Case Folding Properties.
 *
 * Provides case mapping of Unicode characters for code points U+2C80 through U+2CFF
 *
 * @see http://www.unicode.org/Public/UNIDATA/UCD.html
 * @see http://www.unicode.org/Public/UNIDATA/CaseFolding.txt
 * @see http://www.unicode.org/reports/tr21/tr21-5.html
 *
 * PHP versions 4 and 5
 *
 * CakePHP(tm) : Rapid Development Framework (http://cakephp.org)
 * Copyright 2005-2010, Cake Software Foundation, Inc. (http://cakefoundation.org)
 *
 * Licensed under The MIT License
 * Redistributions of files must retain the above copyright notice.
 *
 * @copyright     Copyright 2005-2010, Cake Software Foundation, Inc. (http://cakefoundation.org)
 * @link          http://cakephp.org CakePHP(tm) Project
 * @package       cake
 * @subpackage    cake.cake.config.unicode.casefolding
 * @since         CakePHP(tm) v 1.2.0.5691
 * @license       MIT License (http://www.opensource.org/licenses/mit-license.php)
 */

/**
 * The upper field is the decimal value of the upper case character
 *
 * The lower filed is an array of the decimal values that form the lower case version of a character.
 *
 *	The status field is:
 * C: common case folding, common mappings shared by both simple and full mappings.
 * F: full case folding, mappings that cause strings to grow in length. Multiple characters are separated by spaces.
 * S: simple case folding, mappings to single characters where different from F.
 * T: special case for uppercase I and dotted uppercase I
 *   - For non-Turkic languages, this mapping is normally not used.
 *   - For Turkic languages (tr, az), this mapping can be used instead of the normal mapping for these characters.
 *     Note that the Turkic mappings do not maintain canonical equivalence without additional processing.
 *     See the discussions of case mapping in the Unicode Standard for more information.
 */
$config['2c80_2cff'][] = array('upper' => 11392, 'status' => 'C', 'lower' => array(11393)); /* COPTIC CAPITAL LETTER ALFA */
$config['2c80_2cff'][] = array('upper' => 11394, 'status' => 'C', 'lower' => array(11395)); /* COPTIC CAPITAL LETTER VIDA */
$config['2c80_2cff'][] = array('upper' => 11396, 'status' => 'C', 'lower' => array(11397)); /* COPTIC CAPITAL LETTER GAMMA */
$config['2c80_2cff'][] = array('upper' => 11398, 'status' => 'C', 'lower' => array(11399)); /* COPTIC CAPITAL LETTER DALDA */
$config['2c80_2cff'][] = array('upper' => 11400, 'status' => 'C', 'lower' => array(11401)); /* COPTIC CAPITAL LETTER EIE */
$config['2c80_2cff'][] = array('upper' => 11402, 'status' => 'C', 'lower' => array(11403)); /* COPTIC CAPITAL LETTER SOU */
$config['2c80_2cff'][] = array('upper' => 11404, 'status' => 'C', 'lower' => array(11405)); /* COPTIC CAPITAL LETTER ZATA */
$config['2c80_2cff'][] = array('upper' => 11406, 'status' => 'C', 'lower' => array(11407)); /* COPTIC CAPITAL LETTER HATE */
$config['2c80_2cff'][] = array('upper' => 11408, 'status' => 'C', 'lower' => array(11409)); /* COPTIC CAPITAL LETTER THETHE */
$config['2c80_2cff'][] = array('upper' => 11410, 'status' => 'C', 'lower' => array(11411)); /* COPTIC CAPITAL LETTER IAUDA */
$config['2c80_2cff'][] = array('upper' => 11412, 'status' => 'C', 'lower' => array(11413)); /* COPTIC CAPITAL LETTER KAPA */
$config['2c80_2cff'][] = array('upper' => 11414, 'status' => 'C', 'lower' => array(11415)); /* COPTIC CAPITAL LETTER LAULA */
$config['2c80_2cff'][] = array('upper' => 11416, 'status' => 'C', 'lower' => array(11417)); /* COPTIC CAPITAL LETTER MI */
$config['2c80_2cff'][] = array('upper' => 11418, 'status' => 'C', 'lower' => array(11419)); /* COPTIC CAPITAL LETTER NI */
$config['2c80_2cff'][] = array('upper' => 11420, 'status' => 'C', 'lower' => array(11421)); /* COPTIC CAPITAL LETTER KSI */
$config['2c80_2cff'][] = array('upper' => 11422, 'status' => 'C', 'lower' => array(11423)); /* COPTIC CAPITAL LETTER O */
$config['2c80_2cff'][] = array('upper' => 11424, 'status' => 'C', 'lower' => array(11425)); /* COPTIC CAPITAL LETTER PI */
$config['2c80_2cff'][] = array('upper' => 11426, 'status' => 'C', 'lower' => array(11427)); /* COPTIC CAPITAL LETTER RO */
$config['2c80_2cff'][] = array('upper' => 11428, 'status' => 'C', 'lower' => array(11429)); /* COPTIC CAPITAL LETTER SIMA */
$config['2c80_2cff'][] = array('upper' => 11430, 'status' => 'C', 'lower' => array(11431)); /* COPTIC CAPITAL LETTER TAU */
$config['2c80_2cff'][] = array('upper' => 11432, 'status' => 'C', 'lower' => array(11433)); /* COPTIC CAPITAL LETTER UA */
$config['2c80_2cff'][] = array('upper' => 11434, 'status' => 'C', 'lower' => array(11435)); /* COPTIC CAPITAL LETTER FI */
$config['2c80_2cff'][] = array('upper' => 11436, 'status' => 'C', 'lower' => array(11437)); /* COPTIC CAPITAL LETTER KHI */
$config['2c80_2cff'][] = array('upper' => 11438, 'status' => 'C', 'lower' => array(11439)); /* COPTIC CAPITAL LETTER PSI */
$config['2c80_2cff'][] = array('upper' => 11440, 'status' => 'C', 'lower' => array(11441)); /* COPTIC CAPITAL LETTER OOU */
$config['2c80_2cff'][] = array('upper' => 11442, 'status' => 'C', 'lower' => array(11443)); /* COPTIC CAPITAL LETTER DIALECT-P ALEF */
$config['2c80_2cff'][] = array('upper' => 11444, 'status' => 'C', 'lower' => array(11445)); /* COPTIC CAPITAL LETTER OLD COPTIC AIN */
$config['2c80_2cff'][] = array('upper' => 11446, 'status' => 'C', 'lower' => array(11447)); /* COPTIC CAPITAL LETTER CRYPTOGRAMMIC EIE */
$config['2c80_2cff'][] = array('upper' => 11448, 'status' => 'C', 'lower' => array(11449)); /* COPTIC CAPITAL LETTER DIALECT-P KAPA */
$config['2c80_2cff'][] = array('upper' => 11450, 'status' => 'C', 'lower' => array(11451)); /* COPTIC CAPITAL LETTER DIALECT-P NI */
$config['2c80_2cff'][] = array('upper' => 11452, 'status' => 'C', 'lower' => array(11453)); /* COPTIC CAPITAL LETTER CRYPTOGRAMMIC NI */
$config['2c80_2cff'][] = array('upper' => 11454, 'status' => 'C', 'lower' => array(11455)); /* COPTIC CAPITAL LETTER OLD COPTIC OOU */
$config['2c80_2cff'][] = array('upper' => 11456, 'status' => 'C', 'lower' => array(11457)); /* COPTIC CAPITAL LETTER SAMPI */
$config['2c80_2cff'][] = array('upper' => 11458, 'status' => 'C', 'lower' => array(11459)); /* COPTIC CAPITAL LETTER CROSSED SHEI */
$config['2c80_2cff'][] = array('upper' => 11460, 'status' => 'C', 'lower' => array(11461)); /* COPTIC CAPITAL LETTER OLD COPTIC SHEI */
$config['2c80_2cff'][] = array('upper' => 11462, 'status' => 'C', 'lower' => array(11463)); /* COPTIC CAPITAL LETTER OLD COPTIC ESH */
$config['2c80_2cff'][] = array('upper' => 11464, 'status' => 'C', 'lower' => array(11465)); /* COPTIC CAPITAL LETTER AKHMIMIC KHEI */
$config['2c80_2cff'][] = array('upper' => 11466, 'status' => 'C', 'lower' => array(11467)); /* COPTIC CAPITAL LETTER DIALECT-P HORI */
$config['2c80_2cff'][] = array('upper' => 11468, 'status' => 'C', 'lower' => array(11469)); /* COPTIC CAPITAL LETTER OLD COPTIC HORI */
$config['2c80_2cff'][] = array('upper' => 11470, 'status' => 'C', 'lower' => array(11471)); /* COPTIC CAPITAL LETTER OLD COPTIC HA */
$config['2c80_2cff'][] = array('upper' => 11472, 'status' => 'C', 'lower' => array(11473)); /* COPTIC CAPITAL LETTER L-SHAPED HA */
$config['2c80_2cff'][] = array('upper' => 11474, 'status' => 'C', 'lower' => array(11475)); /* COPTIC CAPITAL LETTER OLD COPTIC HEI */
$config['2c80_2cff'][] = array('upper' => 11476, 'status' => 'C', 'lower' => array(11477)); /* COPTIC CAPITAL LETTER OLD COPTIC HAT */
$config['2c80_2cff'][] = array('upper' => 11478, 'status' => 'C', 'lower' => array(11479)); /* COPTIC CAPITAL LETTER OLD COPTIC GANGIA */
$config['2c80_2cff'][] = array('upper' => 11480, 'status' => 'C', 'lower' => array(11481)); /* COPTIC CAPITAL LETTER OLD COPTIC DJA */
$config['2c80_2cff'][] = array('upper' => 11482, 'status' => 'C', 'lower' => array(11483)); /* COPTIC CAPITAL LETTER OLD COPTIC SHIMA */
$config['2c80_2cff'][] = array('upper' => 11484, 'status' => 'C', 'lower' => array(11485)); /* COPTIC CAPITAL LETTER OLD NUBIAN SHIMA */
$config['2c80_2cff'][] = array('upper' => 11486, 'status' => 'C', 'lower' => array(11487)); /* COPTIC CAPITAL LETTER OLD NUBIAN NGI */
$config['2c80_2cff'][] = array('upper' => 11488, 'status' => 'C', 'lower' => array(11489)); /* COPTIC CAPITAL LETTER OLD NUBIAN NYI */
$config['2c80_2cff'][] = array('upper' => 11490, 'status' => 'C', 'lower' => array(11491)); /* COPTIC CAPITAL LETTER OLD NUBIAN WAU */
