# Supplementary material for: A software tool for the input and management of phenotypic data using personal digital assistants and other mobile devices
Source: Plant Methods. 2015 Apr 7;11:25. doi: 10.1186/s13007-015-0069-3 (PMC4393613; doi:10.1186/s13007-015-0069-3)
Supplement: Additional file 5: — Phenotyper web site and results database. This archive contains a dump file for the R-DB, the root directory of the result web application, an encrypting tool, and installation instructions. [file 13007_2015_69_MOESM5_ESM.zip › PhentyperWebsite/html/database/cake/console/cake]

#!/bin/bash
################################################################################
#
# Bake is a shell script for running CakePHP bake script
# PHP versions 4 and 5
#
# CakePHP(tm) :  Rapid Development Framework (http://cakephp.org)
# Copyright 2005-2010, Cake Software Foundation, Inc.
#
# Licensed under The MIT License
# Redistributions of files must retain the above copyright notice.
#
# @copyright		Copyright 2005-2010, Cake Software Foundation, Inc.
# @link				http://cakephp.org CakePHP(tm) Project
# @package			cake
# @subpackage		cake.cake.console
# @since				CakePHP(tm) v 1.2.0.5012
# @license			MIT License (http://www.opensource.org/licenses/mit-license.php)
#
################################################################################
LIB=${0/%cake/}
APP=`pwd`

exec php -q ${LIB}cake.php -working "${APP}" "$@"

exit;
