# Supplementary material for: A software tool for the input and management of phenotypic data using personal digital assistants and other mobile devices
Source: Plant Methods. 2015 Apr 7;11:25. doi: 10.1186/s13007-015-0069-3 (PMC4393613; doi:10.1186/s13007-015-0069-3)
Supplement: Additional file 5: — Phenotyper web site and results database. This archive contains a dump file for the R-DB, the root directory of the result web application, an encrypting tool, and installation instructions. [file 13007_2015_69_MOESM5_ESM.zip › PhentyperWebsite/html/database/cake/console/cake.bat]

::::::::::::::::::::::::::::::::::::::::::::::::::::::::::::::::::::::::::::::::
::
:: Bake is a shell script for running CakePHP bake script
:: PHP versions 4 and 5
::
:: CakePHP(tm) : Rapid Development Framework (http://cakephp.org)
:: Copyright 2005-2010, Cake Software Foundation, Inc.
::
:: Licensed under The MIT License
:: Redistributions of files must retain the above copyright notice.
::
:: @copyright		Copyright 2005-2010, Cake Software Foundation, Inc.
:: @link				http://cakephp.org CakePHP(tm) Project
:: @package			cake
:: @subpackage		cake.cake.console
:: @since			CakePHP(tm) v 1.2.0.5012
:: @license			MIT License (http://www.opensource.org/licenses/mit-license.php)
::
::::::::::::::::::::::::::::::::::::::::::::::::::::::::::::::::::::::::::::::::

:: In order for this script to work as intended, the cake\console\ folder must be in your PATH

@echo.
@echo off

SET app=%0
SET lib=%~dp0

php -q "%lib%cake.php" -working "%CD%" %*

echo.

exit /B %ERRORLEVEL%
