# Supplementary material for: A software tool for the input and management of phenotypic data using personal digital assistants and other mobile devices
Source: Plant Methods. 2015 Apr 7;11:25. doi: 10.1186/s13007-015-0069-3 (PMC4393613; doi:10.1186/s13007-015-0069-3)
Supplement: Additional file 5: — Phenotyper web site and results database. This archive contains a dump file for the R-DB, the root directory of the result web application, an encrypting tool, and installation instructions. [file 13007_2015_69_MOESM5_ESM.zip › PhentyperWebsite/html/database/cake/console/error.php]

<?php
/**
 * ErrorHandler for Console Shells
 *
 * PHP versions 4 and 5
 *
 * CakePHP(tm) : Rapid Development Framework (http://cakephp.org)
 * Copyright 2005-2010, Cake Software Foundation, Inc. (http://cakefoundation.org)
 *
 * Licensed under The MIT License
 * Redistributions of files must retain the above copyright notice.
 *
 * @copyright     Copyright 2005-2010, Cake Software Foundation, Inc. (http://cakefoundation.org)
 * @link          http://cakephp.org CakePHP(tm) Project
 * @package       cake
 * @subpackage    cake.cake.console
 * @since         CakePHP(tm) v 1.2.0.5074
 * @license       MIT License (http://www.opensource.org/licenses/mit-license.php)
 */

/**
 * Error Handler for Cake console.
 *
 * @package       cake
 * @subpackage    cake.cake.console
 */
class ErrorHandler extends Object {

/**
 * Standard output stream.
 *
 * @var filehandle
 * @access public
 */
	var $stdout;

/**
 * Standard error stream.
 *
 * @var filehandle
 * @access public
 */
	var $stderr;

/**
 * Class constructor.
 *
 * @param string $method Method dispatching an error
 * @param array $messages Error messages
 */
	function __construct($method, $messages) {
		$this->stdout = fopen('php://stdout', 'w');
		$this->stderr = fopen('php://stderr', 'w');
		call_user_func_array(array(&$this, $method), $messages);
	}

/**
 * Displays an error page (e.g. 404 Not found).
 *
 * @param array $params Parameters (code, name, and message)
 * @access public
 */
	function error($params) {
		extract($params, EXTR_OVERWRITE);
		$this->stderr($code . $name . $message."\n");
		$this->_stop(1);
	}

/**
 * Convenience method to display a 404 page.
 *
 * @param array $params Parameters (url, message)
 * @access public
 */
	function error404($params) {
		extract($params, EXTR_OVERWRITE);
		$this->error(array(
			'code' => '404',
			'name' => 'Not found',
			'message' => sprintf(__("The requested address %s was not found on this server.", true), $url, $message)
		));
		$this->_stop(1);
	}

/**
 * Renders the Missing Controller web page.
 *
 * @param array $params Parameters (className)
 * @access public
 */
	function missingController($params) {
		extract($params, EXTR_OVERWRITE);
		$controllerName = str_replace('Controller', '', $className);
		$this->stderr(sprintf(__("Missing Controller '%s'", true), $controllerName));
		$this->_stop(1);
	}

/**
 * Renders the Missing Action web page.
 *
 * @param array $params Parameters (action, className)
 * @access public
 */
	function missingAction($params) {
		extract($params, EXTR_OVERWRITE);
		$this->stderr(sprintf(__("Missing Method '%s' in '%s'", true), $action, $className));
		$this->_stop(1);
	}

/**
 * Renders the Private Action web page.
 *
 * @param array $params Parameters (action, className)
 * @access public
 */
	function privateAction($params) {
		extract($params, EXTR_OVERWRITE);
		$this->stderr(sprintf(__("Trying to access private method '%s' in '%s'", true), $action, $className));
		$this->_stop(1);
	}

/**
 * Renders the Missing Table web page.
 *
 * @param array $params Parameters (table, className)
 * @access public
 */
	function missingTable($params) {
		extract($params, EXTR_OVERWRITE);
		$this->stderr(sprintf(__("Missing database table '%s' for model '%s'", true), $table, $className));
		$this->_stop(1);
	}

/**
 * Renders the Missing Database web page.
 *
 * @param array $params Parameters
 * @access public
 */
	function missingDatabase($params = array()) {
		$this->stderr(__("Missing Database", true));
		$this->_stop(1);
	}

/**
 * Renders the Missing View web page.
 *
 * @param array $params Parameters (file, action, className)
 * @access public
 */
	function missingView($params) {
		extract($params, EXTR_OVERWRITE);
		$this->stderr(sprintf(__("Missing View '%s' for '%s' in '%s'", true), $file, $action, $className));
		$this->_stop(1);
	}

/**
 * Renders the Missing Layout web page.
 *
 * @param array $params Parameters (file)
 * @access public
 */
	function missingLayout($params) {
		extract($params, EXTR_OVERWRITE);
		$this->stderr(sprintf(__("Missing Layout '%s'", true), $file));
		$this->_stop(1);
	}

/**
 * Renders the Database Connection web page.
 *
 * @param array $params Parameters
 * @access public
 */
	function missingConnection($params) {
		extract($params, EXTR_OVERWRITE);
		$this->stderr(__("Missing Database Connection. Try 'cake bake'", true));
		$this->_stop(1);
	}

/**
 * Renders the Missing Helper file web page.
 *
 * @param array $params Parameters (file, helper)
 * @access public
 */
	function missingHelperFile($params) {
		extract($params, EXTR_OVERWRITE);
		$this->stderr(sprintf(__("Missing Helper file '%s' for '%s'", true), $file, Inflector::camelize($helper)));
		$this->_stop(1);
	}

/**
 * Renders the Missing Helper class web page.
 *
 * @param array $params Parameters (file, helper)
 * @access public
 */
	function missingHelperClass($params) {
		extract($params, EXTR_OVERWRITE);
		$this->stderr(sprintf(__("Missing Helper class '%s' in '%s'", true), Inflector::camelize($helper), $file));
		$this->_stop(1);
	}

/**
 * Renders the Missing Component file web page.
 *
 * @param array $params Parameters (file, component)
 * @access public
 */
	function missingComponentFile($params) {
		extract($params, EXTR_OVERWRITE);
		$this->stderr(sprintf(__("Missing Component file '%s' for '%s'", true), $file, Inflector::camelize($component)));
		$this->_stop(1);
	}

/**
 * Renders the Missing Component class web page.
 *
 * @param array $params Parameters (file, component)
 * @access public
 */
	function missingComponentClass($params) {
		extract($params, EXTR_OVERWRITE);
		$this->stderr(sprintf(__("Missing Component class '%s' in '%s'", true), Inflector::camelize($component), $file));
		$this->_stop(1);
	}

/**
 * Renders the Missing Model class web page.
 *
 * @param array $params Parameters (className)
 * @access public
 */
	function missingModel($params) {
		extract($params, EXTR_OVERWRITE);
		$this->stderr(sprintf(__("Missing model '%s'", true), $className));
		$this->_stop(1);
	}

/**
 * Outputs to the stdout filehandle.
 *
 * @param string $string String to output.
 * @param boolean $newline If true, the outputs gets an added newline.
 * @access public
 */
	function stdout($string, $newline = true) {
		if ($newline) {
			fwrite($this->stdout, $string . "\n");
		} else {
			fwrite($this->stdout, $string);
		}
	}

/**
 * Outputs to the stderr filehandle.
 *
 * @param string $string Error text to output.
 * @access public
 */
	function stderr($string) {
		fwrite($this->stderr, "Error: ". $string . "\n");
	}
}
