# Supplementary material for: A software tool for the input and management of phenotypic data using personal digital assistants and other mobile devices
Source: Plant Methods. 2015 Apr 7;11:25. doi: 10.1186/s13007-015-0069-3 (PMC4393613; doi:10.1186/s13007-015-0069-3)
Supplement: Additional file 5: — Phenotyper web site and results database. This archive contains a dump file for the R-DB, the root directory of the result web application, an encrypting tool, and installation instructions. [file 13007_2015_69_MOESM5_ESM.zip › PhentyperWebsite/html/database/cake/console/libs/i18n.php]

<?php
/**
 * Internationalization Management Shell
 *
 * PHP versions 4 and 5
 *
 * CakePHP(tm) : Rapid Development Framework (http://cakephp.org)
 * Copyright 2005-2010, Cake Software Foundation, Inc. (http://cakefoundation.org)
 *
 * Licensed under The MIT License
 * Redistributions of files must retain the above copyright notice.
 *
 * @copyright     Copyright 2005-2010, Cake Software Foundation, Inc. (http://cakefoundation.org)
 * @link          http://cakephp.org CakePHP(tm) Project
 * @package       cake
 * @subpackage    cake.cake.console.libs
 * @since         CakePHP(tm) v 1.2.0.5669
 * @license       MIT License (http://www.opensource.org/licenses/mit-license.php)
 */

/**
 * Shell for I18N management.
 *
 * @package       cake
 * @subpackage    cake.cake.console.libs
 */
class I18nShell extends Shell {

/**
 * Contains database source to use
 *
 * @var string
 * @access public
 */
	var $dataSource = 'default';

/**
 * Contains tasks to load and instantiate
 *
 * @var array
 * @access public
 */
	var $tasks = array('DbConfig', 'Extract');

/**
 * Override startup of the Shell
 *
 * @access public
 */
	function startup() {
		$this->_welcome();
		if (isset($this->params['datasource'])) {
			$this->dataSource = $this->params['datasource'];
		}

		if ($this->command && !in_array($this->command, array('help'))) {
			if (!config('database')) {
				$this->out(__('Your database configuration was not found. Take a moment to create one.', true), true);
				return $this->DbConfig->execute();
			}
		}
	}

/**
 * Override main() for help message hook
 *
 * @access public
 */
	function main() {
		$this->out(__('I18n Shell', true));
		$this->hr();
		$this->out(__('[E]xtract POT file from sources', true));
		$this->out(__('[I]nitialize i18n database table', true));
		$this->out(__('[H]elp', true));
		$this->out(__('[Q]uit', true));

		$choice = strtolower($this->in(__('What would you like to do?', true), array('E', 'I', 'H', 'Q')));
		switch ($choice) {
			case 'e':
				$this->Extract->execute();
			break;
			case 'i':
				$this->initdb();
			break;
			case 'h':
				$this->help();
			break;
			case 'q':
				exit(0);
			break;
			default:
				$this->out(__('You have made an invalid selection. Please choose a command to execute by entering E, I, H, or Q.', true));
		}
		$this->hr();
		$this->main();
	}

/**
 * Initialize I18N database.
 *
 * @access public
 */
	function initdb() {
		$this->Dispatch->args = array('schema', 'create', 'i18n');
		$this->Dispatch->dispatch();
	}

/**
 * Show help screen.
 *
 * @access public
 */
	function help() {
		$this->hr();
		$this->out(__('I18n Shell:', true));
		$this->hr();
		$this->out(__('I18n Shell initializes i18n database table for your application', true));
		$this->out(__('and generates .pot file(s) with translations.', true));
		$this->hr();
		$this->out(__('usage:', true));
		$this->out('   cake i18n help');
		$this->out('   cake i18n initdb [-datasource custom]');
		$this->out();
		$this->hr();

		$this->Extract->help();
	}
}
