# Supplementary material for: A software tool for the input and management of phenotypic data using personal digital assistants and other mobile devices
Source: Plant Methods. 2015 Apr 7;11:25. doi: 10.1186/s13007-015-0069-3 (PMC4393613; doi:10.1186/s13007-015-0069-3)
Supplement: Additional file 5: — Phenotyper web site and results database. This archive contains a dump file for the R-DB, the root directory of the result web application, an encrypting tool, and installation instructions. [file 13007_2015_69_MOESM5_ESM.zip › PhentyperWebsite/html/database/cake/console/libs/tasks/db_config.php]

<?php
/**
 * The DbConfig Task handles creating and updating the database.php
 *
 * PHP versions 4 and 5
 *
 * CakePHP(tm) : Rapid Development Framework (http://cakephp.org)
 * Copyright 2005-2010, Cake Software Foundation, Inc. (http://cakefoundation.org)
 *
 * Licensed under The MIT License
 * Redistributions of files must retain the above copyright notice.
 *
 * @copyright     Copyright 2005-2010, Cake Software Foundation, Inc. (http://cakefoundation.org)
 * @link          http://cakephp.org CakePHP(tm) Project
 * @package       cake
 * @subpackage    cake.cake.console.libs.tasks
 * @since         CakePHP(tm) v 1.2
 * @license       MIT License (http://www.opensource.org/licenses/mit-license.php)
 */

/**
 * Task class for creating and updating the database configuration file.
 *
 * @package       cake
 * @subpackage    cake.cake.console.libs.tasks
 */
class DbConfigTask extends Shell {

/**
 * path to CONFIG directory
 *
 * @var string
 * @access public
 */
	var $path = null;

/**
 * Default configuration settings to use
 *
 * @var array
 * @access private
 */
	var $__defaultConfig = array(
		'name' => 'default', 'driver'=> 'mysql', 'persistent'=> 'false', 'host'=> 'localhost',
		'login'=> 'root', 'password'=> 'password', 'database'=> 'project_name',
		'schema'=> null, 'prefix'=> null, 'encoding' => null, 'port' => null
	);

/**
 * String name of the database config class name.
 * Used for testing.
 *
 * @var string
 */
	var $databaseClassName = 'DATABASE_CONFIG';

/**
 * initialization callback
 *
 * @var string
 * @access public
 */
	function initialize() {
		$this->path = $this->params['working'] . DS . 'config' . DS;
	}

/**
 * Execution method always used for tasks
 *
 * @access public
 */
	function execute() {
		if (empty($this->args)) {
			$this->__interactive();
			$this->_stop();
		}
	}

/**
 * Interactive interface
 *
 * @access private
 */
	function __interactive() {
		$this->hr();
		$this->out('Database Configuration:');
		$this->hr();
		$done = false;
		$dbConfigs = array();

		while ($done == false) {
			$name = '';

			while ($name == '') {
				$name = $this->in("Name:", null, 'default');
				if (preg_match('/[^a-z0-9_]/i', $name)) {
					$name = '';
					$this->out('The name may only contain unaccented latin characters, numbers or underscores');
				} else if (preg_match('/^[^a-z_]/i', $name)) {
					$name = '';
					$this->out('The name must start with an unaccented latin character or an underscore');
				}
			}

			$driver = $this->in('Driver:', array('db2', 'firebird', 'mssql', 'mysql', 'mysqli', 'odbc', 'oracle', 'postgres', 'sqlite', 'sybase'), 'mysql');

			$persistent = $this->in('Persistent Connection?', array('y', 'n'), 'n');
			if (strtolower($persistent) == 'n') {
				$persistent = 'false';
			} else {
				$persistent = 'true';
			}

			$host = '';
			while ($host == '') {
				$host = $this->in('Database Host:', null, 'localhost');
			}

			$port = '';
			while ($port == '') {
				$port = $this->in('Port?', null, 'n');
			}

			if (strtolower($port) == 'n') {
				$port = null;
			}

			$login = '';
			while ($login == '') {
				$login = $this->in('User:', null, 'root');
			}
			$password = '';
			$blankPassword = false;

			while ($password == '' && $blankPassword == false) {
				$password = $this->in('Password:');

				if ($password == '') {
					$blank = $this->in('The password you supplied was empty. Use an empty password?', array('y', 'n'), 'n');
					if ($blank == 'y') {
						$blankPassword = true;
					}
				}
			}

			$database = '';
			while ($database == '') {
				$database = $this->in('Database Name:', null, 'cake');
			}

			$prefix = '';
			while ($prefix == '') {
				$prefix = $this->in('Table Prefix?', null, 'n');
			}
			if (strtolower($prefix) == 'n') {
				$prefix = null;
			}

			$encoding = '';
			while ($encoding == '') {
				$encoding = $this->in('Table encoding?', null, 'n');
			}
			if (strtolower($encoding) == 'n') {
				$encoding = null;
			}

			$schema = '';
			if ($driver == 'postgres') {
				while ($schema == '') {
					$schema = $this->in('Table schema?', null, 'n');
				}
			}
			if (strtolower($schema) == 'n') {
				$schema = null;
			}

			$config = compact('name', 'driver', 'persistent', 'host', 'login', 'password', 'database', 'prefix', 'encoding', 'port', 'schema');

			while ($this->__verify($config) == false) {
				$this->__interactive();
			}
			$dbConfigs[] = $config;
			$doneYet = $this->in('Do you wish to add another database configuration?', null, 'n');

			if (strtolower($doneYet == 'n')) {
				$done = true;
			}
		}

		$this->bake($dbConfigs);
		config('database');
		return true;
	}

/**
 * Output verification message and bake if it looks good
 *
 * @return boolean True if user says it looks good, false otherwise
 * @access private
 */
	function __verify($config) {
		$config = array_merge($this->__defaultConfig, $config);
		extract($config);
		$this->out();
		$this->hr();
		$this->out('The following database configuration will be created:');
		$this->hr();
		$this->out("Name:         $name");
		$this->out("Driver:       $driver");
		$this->out("Persistent:   $persistent");
		$this->out("Host:         $host");

		if ($port) {
			$this->out("Port:         $port");
		}

		$this->out("User:         $login");
		$this->out("Pass:         " . str_repeat('*', strlen($password)));
		$this->out("Database:     $database");

		if ($prefix) {
			$this->out("Table prefix: $prefix");
		}

		if ($schema) {
			$this->out("Schema:       $schema");
		}

		if ($encoding) {
			$this->out("Encoding:     $encoding");
		}

		$this->hr();
		$looksGood = $this->in('Look okay?', array('y', 'n'), 'y');

		if (strtolower($looksGood) == 'y') {
			return $config;
		}
		return false;
	}

/**
 * Assembles and writes database.php
 *
 * @param array $configs Configuration settings to use
 * @return boolean Success
 * @access public
 */
	function bake($configs) {
		if (!is_dir($this->path)) {
			$this->err($this->path . ' not found');
			return false;
		}

		$filename = $this->path . 'database.php';
		$oldConfigs = array();

		if (file_exists($filename)) {
			config('database');
			$db = new $this->databaseClassName;
			$temp = get_class_vars(get_class($db));

			foreach ($temp as $configName => $info) {
				$info = array_merge($this->__defaultConfig, $info);

				if (!isset($info['schema'])) {
					$info['schema'] = null;
				}
				if (!isset($info['encoding'])) {
					$info['encoding'] = null;
				}
				if (!isset($info['port'])) {
					$info['port'] = null;
				}

				if ($info['persistent'] === false) {
					$info['persistent'] = 'false';
				} else {
					$info['persistent'] = ($info['persistent'] == true) ? 'true' : 'false';
				}

				$oldConfigs[] = array(
					'name' => $configName,
					'driver' => $info['driver'],
					'persistent' => $info['persistent'],
					'host' => $info['host'],
					'port' => $info['port'],
					'login' => $info['login'],
					'password' => $info['password'],
					'database' => $info['database'],
					'prefix' => $info['prefix'],
					'schema' => $info['schema'],
					'encoding' => $info['encoding']
				);
			}
		}

		foreach ($oldConfigs as $key => $oldConfig) {
			foreach ($configs as $key1 => $config) {
				if ($oldConfig['name'] == $config['name']) {
					unset($oldConfigs[$key]);
				}
			}
		}

		$configs = array_merge($oldConfigs, $configs);
		$out = "<?php\n";
		$out .= "class DATABASE_CONFIG {\n\n";

		foreach ($configs as $config) {
			$config = array_merge($this->__defaultConfig, $config);
			extract($config);

			$out .= "\tvar \${$name} = array(\n";
			$out .= "\t\t'driver' => '{$driver}',\n";
			$out .= "\t\t'persistent' => {$persistent},\n";
			$out .= "\t\t'host' => '{$host}',\n";

			if ($port) {
				$out .= "\t\t'port' => {$port},\n";
			}

			$out .= "\t\t'login' => '{$login}',\n";
			$out .= "\t\t'password' => '{$password}',\n";
			$out .= "\t\t'database' => '{$database}',\n";

			if ($schema) {
				$out .= "\t\t'schema' => '{$schema}',\n";
			}

			if ($prefix) {
				$out .= "\t\t'prefix' => '{$prefix}',\n";
			}

			if ($encoding) {
				$out .= "\t\t'encoding' => '{$encoding}'\n";
			}

			$out .= "\t);\n";
		}

		$out .= "}\n";
		$out .= "?>";
		$filename = $this->path . 'database.php';
		return $this->createFile($filename, $out);
	}

/**
 * Get a user specified Connection name
 *
 * @return void
 */
	function getConfig() {
		App::import('Model', 'ConnectionManager', false);

		$useDbConfig = 'default';
		$configs = get_class_vars($this->databaseClassName);
		if (!is_array($configs)) {
			return $this->execute();
		}

		$connections = array_keys($configs);
		if (count($connections) > 1) {
			$useDbConfig = $this->in(__('Use Database Config', true) .':', $connections, 'default');
		}
		return $useDbConfig;
	}
}
